# Supplementary material for: LPC18:0 Secreted by Exogenous Neural Stem Cells Potentiates Neurogenesis and Functional Recovery via GPR55‐Mediated Signalling in Spinal Cord Injury
Source: Cell Prolif. 2025 Nov 16;59(6):e70146. doi: 10.1111/cpr.70146 (PMC13241829; doi:10.1111/cpr.70146)
Supplement: Supplementary file 2 — Table S1: Basso–Beattie–Bresnahan scale. [file CPR-59-e70146-s001.xlsx]

## Sheet: BBB score
Basso-Beattie-Bresnahan score (Figure 2A)
	SCI								Scaffold								NSC/Scaffold
Animal ID	A01	A02	A03	A04	A05	A06	A07	A08	B01	B02	B03	B04	B05	B06	B07	B08	C01	C02	C03	C04	C05	C06	C07	C08
1w	0	0	0	0	0	0	0	0	0	0	0	0	0	0	0	0	0	0	1	0	0	0	0	0
2w	1	1	0	0	1	0	0	0	0	0	0	0	1	0	1	0	2	2	1	0	0	0	0	1
3w	1	1	1	2	1	0	1	/	1	1	1	1	1	0	2	1	3	3	2	2	2	2	2	2
4w	2	1	2	2	1	1	1	/	2	2	2	1	2	1	2	/	5	4	4	3	4	3	4	2
5w	2	2	2	3	2	1	2	/	2	3	3	2	2	2	3	/	6	5	4	5	5	5	5	/
6w	2	3	2	3	2	1	2	/	3	3	3	3	3	2	/	/	6	6	5	6	5	6	5	/
7w	3	3	3	4	3	2	/	/	4	4	3	3	4	3	/	/	7	7	7	6	6	6	6	/
8w	3	3	3	4	3	2	/	/	5	5	4	4	5	4	/	/	7	8	8	7	7	7	/	/
9w	3	3	3	4	3	3	/	/	5	5	4	4	5	4	/	/	8	8	9	7	7	7	/	/
10w	3	3	3	4	3	3	/	/	5	6	5	4	5	4	/	/	8	8	9	8	8	8	/	/
Basso-Beattie-Bresnahan score (Figure 4J)
	SCI								Scaffold								Sphingosine/Scaffold								LPC(18:0)/Scaffold
Animal ID	A09	A0	A11	A12	A13	A14	A15	A16	B09	B10	B11	B12	B13	B14	B15	B16	D01	D02	D03	D04	D05	D06	D07	D08	E01	E02	E03	E04	E05	E06	E07	E08
1w	0	0	0	0	0	0	0	0	0	0	0	0	0	0	0	0	0	0	0	0	0	0	0	0	0	0	1	0	0	0	0	0
2w	1	0	0	0	1	0	0	0	0	0	1	0	0	0	1	0	1	0	0	0	0	1	0	1	2	2	1	1	1	0	1	0
3w	1	1	1	0	1	0	1	/	1	2	2	1	1	1	1	1	1	2	1	1	2	2	1	/	3	3	2	2	2	2	3	1
4w	2	1	2	1	1	1	2	/	2	3	3	2	2	1	2	/	2	3	2	2	2	2	2	/	5	4	4	4	3	4	5	2
5w	2	2	2	1	2	1	2	/	2	3	3	3	3	1	2	/	2	3	2	3	3	3	3	/	6	5	5	5	5	5	6	2
6w	2	3	2	2	2	2	2	/	3	4	3	3	3	2	3	/	3	4	3	3	4	4	4	/	6	5	5	6	6	6	7	/
7w	3	3	3	2	3	2	3	/	4	5	4	4	3	2	3	/	3	4	4	4	5	5	4	/	7	6	7	8	7	6	8	/
8w	3	3	3	3	3	2	/	/	5	5	5	5	4	3	/	/	4	5	4	5	5	5	5	/	7	7	8	8	7	7	8	/
9w	3	3	4	3	3	3	/	/	5	5	5	6	4	4	/	/	5	5	4	6	6	5	5	/	7	7	9	8	8	7	8	/
10w	3	3	3	3	4	3	/	/	5	6	5	6	4	4	/	/	5	5	5	6	6	5	6	/	8	7	9	9	8	7	8	/

## Sheet: n&animal lost
n (Figure 2A)					n (Figure 4J)
Timepoint	SCI (n)	Scaffold (n)	NSC/Scaffold (n)		Timepoint	SCI (n)	Scaffold (n)	Sphingosine/Scaffold	LPC(18:0)/Scaffold
1w	8	8	8		1w	8	8	8	8
2w	8	8	8		2w	8	8	8	8
3w	7	8	8		3w	7	8	7	8
4w	7	7	8		4w	7	7	7	8
5w	7	7	7		5w	7	7	7	8
6w	7	6	7		6w	7	7	7	7
7w	6	6	7		7w	7	7	7	7
8w	6	6	6		8w	6	6	7	7
9w	6	6	6		9w	6	6	7	7
10w	6	6	6		10w	6	6	7	7
Animal lost (Figure 2A)					Animal lost (Figure 4J)
Animal ID	Group	Timepoint	Reason for Attrition		Animal ID	Group	Timepoint	Reason for Attrition
A07	SCI	45-day post-injury	Euthanized due to severe urinary tract infection		A15	SCI	52-day post-injury	Euthanized due to severe urinary tract infection
A08	SCI	16-day post-injury	Reached humane endpoint due to persistent autophagia		A16	SCI	15-day post-injury	Post-operative infection
B07	Scaffold	33-day post-injury	Severe dehydration and malnutrition		B15	Scaffold	54-day post-injury	Euthanized due to severe urinary tract infection
B08	Scaffold	26-day post-injury	Chronic urinary tract infection and pyelonephritis		B16	Scaffold	23-day post-injury	Respiratory complications, including pneumonia and hypoxia.
C07	NSC/Scaffold	51-day post-injury	Unexplained sudden death		D08	Sphingosine/Scaffold	15-day post-injury	Reached humane endpoint due to persistent autophagia
C08	NSC/Scaffold	30-day post-injury	Severe dehydration and malnutrition		E08	LPC(18:0)/Scaffold	37-day post-injury	Severe dehydration and malnutrition

## Sheet: Statistical analysis
Statistical analysis (Figure 2A)				Statistical analysis (Figure 4J)
	95.00% CI of diff.	Adjusted P Value		Tukey's multiple comparisons test	95.00% CI of diff.	Adjusted P Value
1w				1w
SCI vs. Scaffold	-0.546 to 0.546	1		SCI vs. Scaffold	-0.627 to 0.627	1
SCI vs. NSC/Scaffold	-0.671 to 0.421	0.894935		SCI vs. Sphingosine/Scaffold	-0.627 to 0.627	1
Scaffold vs. NSC/Scaffold	-0.671 to 0.421	0.894935		SCI vs. LPC(18:0)/Scaffold	-0.752 to 0.502	0.979653
2w				Scaffold vs. Sphingosine/Scaffold	-0.627 to 0.627	1
SCI vs. Scaffold	-0.421 to 0.671	0.894935		Scaffold vs. LPC(18:0)/Scaffold	-0.752 to 0.502	0.979653
SCI vs. NSC/Scaffold	-0.921 to 0.171	0.373391		Sphingosine/Scaffold vs. LPC(18:0)/Scaffold	-0.752 to 0.502	0.979653
Scaffold vs. NSC/Scaffold	-1.046 to 0.046	0.177158		2w
3w				SCI vs. Scaffold	-0.627 to 0.627	1
SCI vs. Scaffold	-0.576 to 0.546	0.998511		SCI vs. Sphingosine/Scaffold	-0.752 to 0.502	0.979653
SCI vs. NSC/Scaffold	-1.826 to -0.704	8.37848e-05		SCI vs. LPC(18:0)/Scaffold	-1.377 to -0.123	0.094688
Scaffold vs. NSC/Scaffold	-1.796 to -0.704	6.78216e-05		Scaffold vs. Sphingosine/Scaffold	-0.752 to 0.502	0.979653
4w				Scaffold vs. LPC(18:0)/Scaffold	-1.377 to -0.123	0.094688
SCI vs. Scaffold	-0.868 to 0.282	0.579996		Sphingosine/Scaffold vs. LPC(18:0)/Scaffold	-1.252 to 0.002	0.21243
SCI vs. NSC/Scaffold	-2.772 to -1.65	3.49078e-10		3w
Scaffold vs. NSC/Scaffold	-2.479 to -1.358	5.87076e-09		SCI vs. Scaffold	-1.19 to 0.098	0.349164
5w				SCI vs. Sphingosine/Scaffold	-1.411 to -0.089	0.122512
SCI vs. Scaffold	-1.011 to 0.139	0.302872		SCI vs. LPC(18:0)/Scaffold	-2.19 to -0.902	4.3284e-05
SCI vs. NSC/Scaffold	-3.545 to -2.396	4.79838e-10		Scaffold vs. Sphingosine/Scaffold	-0.849 to 0.44	0.925007
Scaffold vs. NSC/Scaffold	-3.108 to -1.961	4.85003e-10		Scaffold vs. LPC(18:0)/Scaffold	-1.627 to -0.373	0.0121116
6w				Sphingosine/Scaffold vs. LPC(18:0)/Scaffold	-1.44 to -0.151	0.078992
SCI vs. Scaffold	-1.355 to -0.17	0.0350686		4w
SCI vs. NSC/Scaffold	-3.973 to -2.824	4.7982e-10		SCI vs. Scaffold	-1.369 to -0.049	0.157791
Scaffold vs. NSC/Scaffold	-3.228 to -2.045	2.43897e-10		SCI vs. Sphingosine/Scaffold	-1.411 to -0.089	0.122512
7w				SCI vs. LPC(18:0)/Scaffold	-3.101 to -1.812	1.12299e-10
SCI vs. Scaffold	-1.203 to 0.015	0.140422		Scaffold vs. Sphingosine/Scaffold	-0.702 to 0.618	0.999319
SCI vs. NSC/Scaffold	-4.012 to -2.829	2.72987e-10		Scaffold vs. LPC(18:0)/Scaffold	-2.391 to -1.105	3.11125e-06
Scaffold vs. NSC/Scaffold	-3.418 to -2.236	2.43721e-10		Sphingosine/Scaffold vs. LPC(18:0)/Scaffold	-2.351 to -1.062	5.60038e-06
8w				5w
SCI vs. Scaffold	-2.203 to -0.985	3.99183e-06		SCI vs. Scaffold	-1.369 to -0.049	0.157791
SCI vs. NSC/Scaffold	-4.895 to -3.679	4.22995e-14		SCI vs. Sphingosine/Scaffold	-1.697 to -0.375	0.0138731
Scaffold vs. NSC/Scaffold	-3.3 to -2.085	1.82299e-13		SCI vs. LPC(18:0)/Scaffold	-3.815 to -2.527	7.17204e-14
9w				Scaffold vs. Sphingosine/Scaffold	-0.987 to 0.333	0.76555
SCI vs. Scaffold	-2.036 to -0.818	3.61145e-05		Scaffold vs. LPC(18:0)/Scaffold	-3.106 to -1.819	9.60931e-11
SCI vs. NSC/Scaffold	-5.061 to -3.845	4.21885e-14		Sphingosine/Scaffold vs. LPC(18:0)/Scaffold	-2.779 to -1.491	1.42511e-08
Scaffold vs. NSC/Scaffold	-3.634 to -2.419	2.32037e-14		6w
10w				SCI vs. Scaffold	-1.512 to -0.191	0.0607213
SCI vs. Scaffold	-2.37 to -1.152	3.87523e-07		SCI vs. Sphingosine/Scaffold	-2.126 to -0.804	0.000173865
SCI vs. NSC/Scaffold	-5.561 to -4.345	4.21885e-14		SCI vs. LPC(18:0)/Scaffold	-4.226 to -2.908	6.59472e-14
Scaffold vs. NSC/Scaffold	-3.8 to -2.585	1.92069e-14		Scaffold vs. Sphingosine/Scaffold	-1.273 to 0.047	0.268894
				Scaffold vs. LPC(18:0)/Scaffold	-3.374 to -2.058	3.58313e-12
				Sphingosine/Scaffold vs. LPC(18:0)/Scaffold	-2.762 to -1.444	3.94941e-08
				7w
				SCI vs. Scaffold	-1.512 to -0.191	0.0607213
				SCI vs. Sphingosine/Scaffold	-2.126 to -0.804	0.000173865
				SCI vs. LPC(18:0)/Scaffold	-4.798 to -3.48	3.83027e-14
				Scaffold vs. Sphingosine/Scaffold	-1.273 to 0.047	0.268894
				Scaffold vs. LPC(18:0)/Scaffold	-3.946 to -2.629	7.4607e-14
				Sphingosine/Scaffold vs. LPC(18:0)/Scaffold	-3.333 to -2.015	7.33957e-12
				8w
				SCI vs. Scaffold	-2.324 to -0.93	6.21249e-05
				SCI vs. Sphingosine/Scaffold	-2.577 to -1.218	1.36406e-06
				SCI vs. LPC(18:0)/Scaffold	-5.106 to -3.751	1.4e-14
				Scaffold vs. Sphingosine/Scaffold	-0.949 to 0.409	0.863547
				Scaffold vs. LPC(18:0)/Scaffold	-3.478 to -2.124	2.17415e-12
				Sphingosine/Scaffold vs. LPC(18:0)/Scaffold	-3.19 to -1.872	6.68499e-11
				9w
				SCI vs. Scaffold	-2.324 to -0.93	6.21249e-05
				SCI vs. Sphingosine/Scaffold	-2.672 to -1.313	3.83753e-07
				SCI vs. LPC(18:0)/Scaffold	-5.059 to -3.703	1.3e-14
				Scaffold vs. Sphingosine/Scaffold	-1.044 to 0.314	0.717579
				Scaffold vs. LPC(18:0)/Scaffold	-3.431 to -2.077	4.55802e-12
				Sphingosine/Scaffold vs. LPC(18:0)/Scaffold	-3.048 to -1.729	5.89601e-10
				10w
				SCI vs. Scaffold	-2.491 to -1.097	8.47723e-06
				SCI vs. Sphingosine/Scaffold	-2.958 to -1.599	7.05982e-09
				SCI vs. LPC(18:0)/Scaffold	-5.345 to -3.989	1.3e-14
				Scaffold vs. Sphingosine/Scaffold	-1.163 to 0.194	0.502674
				Scaffold vs. LPC(18:0)/Scaffold	-3.55 to -2.196	7.21312e-13
				Sphingosine/Scaffold vs. LPC(18:0)/Scaffold	-3.048 to -1.729	5.89601e-10
