# Supplementary material for: LPC18:0 Secreted by Exogenous Neural Stem Cells Potentiates Neurogenesis and Functional Recovery via GPR55‐Mediated Signalling in Spinal Cord Injury
Source: Cell Prolif. 2025 Nov 16;59(6):e70146. doi: 10.1111/cpr.70146 (PMC13241829; doi:10.1111/cpr.70146)
Supplement: Supplementary file 3 — Table S2: Full metabolite table. [file CPR-59-e70146-s004.xlsx]

## Sheet: positive
Ion Mode	Average.Rt(min)	Average.Mz	Dot.product	Reverse.dot.product	MSI level	Formula	Metabolite.name	pairwise	p.adj	foldchange	vip_multi	CV_sample	CV_QC
Positive	0.92	61.0387	750	750	level 3	CH4N2O	Urea	SCI vs Sham	0.000122062	1.60051	0.946099	0.033445	0.00171945
Positive	0.92	61.0387	750	750	level 3	CH4N2O	Urea	Scaffold vs Sham	0.0125292	2.10861	0.946099	0.033445	0.00171945
Positive	0.92	61.0387	750	750	level 3	CH4N2O	Urea	Scaffold vs SCI	0.899247	1.31746	0.946099	0.033445	0.00171945
Positive	0.92	61.0387	750	750	level 3	CH4N2O	Urea	NSCs/Scaffold vs Sham	0.000907955	1.50018	0.946099	0.033445	0.00171945
Positive	0.92	61.0387	750	750	level 3	CH4N2O	Urea	NSCs/Scaffold vs SCI	0.996574	0.937314	0.946099	0.033445	0.00171945
Positive	0.92	61.0387	750	750	level 3	CH4N2O	Urea	NSCs/Scaffold vs Scaffold	0.745329	0.711457	0.946099	0.033445	0.00171945
Positive	0.71	72.0806	750	725.718	level 3	C4H9N	Pyrrolidine	SCI vs Sham	0.000140433	1.65298	0.851257	0.0278961	0.00302467
Positive	0.71	72.0806	750	725.718	level 3	C4H9N	Pyrrolidine	Scaffold vs Sham	0.00120354	1.58154	0.851257	0.0278961	0.00302467
Positive	0.71	72.0806	750	725.718	level 3	C4H9N	Pyrrolidine	Scaffold vs SCI	0.535614	0.956779	0.851257	0.0278961	0.00302467
Positive	0.71	72.0806	750	725.718	level 3	C4H9N	Pyrrolidine	NSCs/Scaffold vs Sham	0.000870126	1.56557	0.851257	0.0278961	0.00302467
Positive	0.71	72.0806	750	725.718	level 3	C4H9N	Pyrrolidine	NSCs/Scaffold vs SCI	0.535614	0.947123	0.851257	0.0278961	0.00302467
Positive	0.71	72.0806	750	725.718	level 3	C4H9N	Pyrrolidine	NSCs/Scaffold vs Scaffold	0.890023	0.989908	0.851257	0.0278961	0.00302467
Positive	4.34	100.076	744.681	843.521	level 2	C5H9NO	2-Piperidone	SCI vs Sham	0.00321944	0.974056	1.56792	0.0297417	0.00760447
Positive	4.34	100.076	744.681	843.521	level 2	C5H9NO	2-Piperidone	Scaffold vs Sham	0.998775	0.313817	1.56792	0.0297417	0.00760447
Positive	4.34	100.076	744.681	843.521	level 2	C5H9NO	2-Piperidone	Scaffold vs SCI	0.00295744	0.322175	1.56792	0.0297417	0.00760447
Positive	4.34	100.076	744.681	843.521	level 2	C5H9NO	2-Piperidone	NSCs/Scaffold vs Sham	0.999998	0.302776	1.56792	0.0297417	0.00760447
Positive	4.34	100.076	744.681	843.521	level 2	C5H9NO	2-Piperidone	NSCs/Scaffold vs SCI	0.111708	0.310841	1.56792	0.0297417	0.00760447
Positive	4.34	100.076	744.681	843.521	level 2	C5H9NO	2-Piperidone	NSCs/Scaffold vs Scaffold	0.999763	0.964818	1.56792	0.0297417	0.00760447
Positive	0.92	104.07	683.506	806.85	level 2	C4H9NO2	4-AMINOBUTANOATE	SCI vs Sham	3.16619e-06	0.563985	1.13787	0.035675	0.00621893
Positive	0.92	104.07	683.506	806.85	level 2	C4H9NO2	4-AMINOBUTANOATE	Scaffold vs Sham	1.32719e-09	0.38894	1.13787	0.035675	0.00621893
Positive	0.92	104.07	683.506	806.85	level 2	C4H9NO2	4-AMINOBUTANOATE	NSCs/Scaffold vs Sham	6.37361e-09	0.444838	1.13787	0.035675	0.00621893
Positive	0.92	104.07	683.506	806.85	level 2	C4H9NO2	4-AMINOBUTANOATE	Scaffold vs SCI	0.013244	0.689628	1.13787	0.035675	0.00621893
Positive	0.92	104.07	683.506	806.85	level 2	C4H9NO2	4-AMINOBUTANOATE	NSCs/Scaffold vs SCI	0.0852128	0.78874	1.13787	0.035675	0.00621893
Positive	0.92	104.07	683.506	806.85	level 2	C4H9NO2	4-AMINOBUTANOATE	NSCs/Scaffold vs Scaffold	0.827051	1.14372	1.13787	0.035675	0.00621893
Positive	0.88	104.106	874.304	888.895	level 2	[C5H14NO]+	Choline	SCI vs Sham	3.95428e-06	0.709747	1.05237	0.0174551	0.000931837
Positive	0.88	104.106	874.304	888.895	level 2	[C5H14NO]+	Choline	Scaffold vs Sham	4.74254e-05	0.574813	1.05237	0.0174551	0.000931837
Positive	0.88	104.106	874.304	888.895	level 2	[C5H14NO]+	Choline	Scaffold vs SCI	0.0470745	0.809884	1.05237	0.0174551	0.000931837
Positive	0.88	104.106	874.304	888.895	level 2	[C5H14NO]+	Choline	NSCs/Scaffold vs Sham	3.32006e-06	0.628652	1.05237	0.0174551	0.000931837
Positive	0.88	104.106	874.304	888.895	level 2	[C5H14NO]+	Choline	NSCs/Scaffold vs SCI	0.0265004	0.885741	1.05237	0.0174551	0.000931837
Positive	0.88	104.106	874.304	888.895	level 2	[C5H14NO]+	Choline	NSCs/Scaffold vs Scaffold	0.648462	1.09366	1.05237	0.0174551	0.000931837
Positive	12.83	104.107	876.164	876.164	level 2	[C5H14NO]+	Choline	SCI vs Sham	0.0110781	0.746974	0.495582	0.0190867	0.0132246
Positive	12.83	104.107	876.164	876.164	level 2	[C5H14NO]+	Choline	Scaffold vs Sham	0.0475574	0.801353	0.495582	0.0190867	0.0132246
Positive	12.83	104.107	876.164	876.164	level 2	[C5H14NO]+	Choline	Scaffold vs SCI	0.397759	1.0728	0.495582	0.0190867	0.0132246
Positive	12.83	104.107	876.164	876.164	level 2	[C5H14NO]+	Choline	NSCs/Scaffold vs Sham	0.397759	0.932381	0.495582	0.0190867	0.0132246
Positive	12.83	104.107	876.164	876.164	level 2	[C5H14NO]+	Choline	NSCs/Scaffold vs SCI	0.0475574	1.24821	0.495582	0.0190867	0.0132246
Positive	12.83	104.107	876.164	876.164	level 2	[C5H14NO]+	Choline	NSCs/Scaffold vs Scaffold	0.232507	1.16351	0.495582	0.0190867	0.0132246
Positive	0.84	106.05	959	602.145	level 1	C3H7NO3	Serine	SCI vs Sham	0.999989	0.965533	0.262757	0.0192914	0.00676699
Positive	0.84	106.05	959	602.145	level 1	C3H7NO3	Serine	Scaffold vs Sham	0.0019542	1.19931	0.262757	0.0192914	0.00676699
Positive	0.84	106.05	959	602.145	level 1	C3H7NO3	Serine	Scaffold vs SCI	0.119395	1.24212	0.262757	0.0192914	0.00676699
Positive	0.84	106.05	959	602.145	level 1	C3H7NO3	Serine	NSCs/Scaffold vs Sham	0.774585	0.89184	0.262757	0.0192914	0.00676699
Positive	0.84	106.05	959	602.145	level 1	C3H7NO3	Serine	NSCs/Scaffold vs SCI	0.972503	0.923675	0.262757	0.0192914	0.00676699
Positive	0.84	106.05	959	602.145	level 1	C3H7NO3	Serine	NSCs/Scaffold vs Scaffold	0.0120194	0.743625	0.262757	0.0192914	0.00676699
Positive	1.88	112.05	863.439	860.714	level 2	C4H5N3O	Cytosine	SCI vs Sham	0.99937	1.04312	0.754327	0.0177278	0.00376998
Positive	1.88	112.05	863.439	860.714	level 2	C4H5N3O	Cytosine	Scaffold vs Sham	0.315637	0.770929	0.754327	0.0177278	0.00376998
Positive	1.88	112.05	863.439	860.714	level 2	C4H5N3O	Cytosine	Scaffold vs SCI	0.28977	0.739058	0.754327	0.0177278	0.00376998
Positive	1.88	112.05	863.439	860.714	level 2	C4H5N3O	Cytosine	NSCs/Scaffold vs Sham	0.994818	0.976432	0.754327	0.0177278	0.00376998
Positive	1.88	112.05	863.439	860.714	level 2	C4H5N3O	Cytosine	NSCs/Scaffold vs SCI	0.966794	0.936066	0.754327	0.0177278	0.00376998
Positive	1.88	112.05	863.439	860.714	level 2	C4H5N3O	Cytosine	NSCs/Scaffold vs Scaffold	0.366381	1.26657	0.754327	0.0177278	0.00376998
Positive	1.42	113.033	870.518	935.243	level 2	C4H4N2O2	Uracil	SCI vs Sham	0.211623	1.33026	0.744444	0.0173116	0.00300138
Positive	1.42	113.033	870.518	935.243	level 2	C4H4N2O2	Uracil	Scaffold vs Sham	0.300541	1.11668	0.744444	0.0173116	0.00300138
Positive	1.42	113.033	870.518	935.243	level 2	C4H4N2O2	Uracil	NSCs/Scaffold vs Sham	0.0323639	1.32011	0.744444	0.0173116	0.00300138
Positive	1.42	113.033	870.518	935.243	level 2	C4H4N2O2	Uracil	Scaffold vs SCI	0.999566	0.839442	0.744444	0.0173116	0.00300138
Positive	1.42	113.033	870.518	935.243	level 2	C4H4N2O2	Uracil	NSCs/Scaffold vs SCI	0.761646	0.992371	0.744444	0.0173116	0.00300138
Positive	1.42	113.033	870.518	935.243	level 2	C4H4N2O2	Uracil	NSCs/Scaffold vs Scaffold	0.733244	1.18218	0.744444	0.0173116	0.00300138
Positive	0.99	114.066	738.554	814.663	level 1	C4H7N3O	Creatinine	SCI vs Sham	0.00234413	0.856779	0.611907	0.0191826	0.00403215
Positive	0.99	114.066	738.554	814.663	level 1	C4H7N3O	Creatinine	Scaffold vs Sham	1.43684e-05	0.695588	0.611907	0.0191826	0.00403215
Positive	0.99	114.066	738.554	814.663	level 1	C4H7N3O	Creatinine	Scaffold vs SCI	0.0324352	0.811865	0.611907	0.0191826	0.00403215
Positive	0.99	114.066	738.554	814.663	level 1	C4H7N3O	Creatinine	NSCs/Scaffold vs Sham	5.67876e-05	0.743822	0.611907	0.0191826	0.00403215
Positive	0.99	114.066	738.554	814.663	level 1	C4H7N3O	Creatinine	NSCs/Scaffold vs SCI	0.147783	0.868161	0.611907	0.0191826	0.00403215
Positive	0.99	114.066	738.554	814.663	level 1	C4H7N3O	Creatinine	NSCs/Scaffold vs Scaffold	0.396057	1.06934	0.611907	0.0191826	0.00403215
Positive	1.02	116.07	820.083	850.458	level 1	C5H9NO2	Proline	SCI vs Sham	0.000561396	2.58461	1.14709	0.0459092	0.0027643
Positive	1.02	116.07	820.083	850.458	level 1	C5H9NO2	Proline	Scaffold vs Sham	0.000561396	2.50339	1.14709	0.0459092	0.0027643
Positive	1.02	116.07	820.083	850.458	level 1	C5H9NO2	Proline	Scaffold vs SCI	0.831861	0.968573	1.14709	0.0459092	0.0027643
Positive	1.02	116.07	820.083	850.458	level 1	C5H9NO2	Proline	NSCs/Scaffold vs Sham	5.42996e-06	3.05453	1.14709	0.0459092	0.0027643
Positive	1.02	116.07	820.083	850.458	level 1	C5H9NO2	Proline	NSCs/Scaffold vs SCI	0.061702	1.18181	1.14709	0.0459092	0.0027643
Positive	1.02	116.07	820.083	850.458	level 1	C5H9NO2	Proline	NSCs/Scaffold vs Scaffold	0.096928	1.22016	1.14709	0.0459092	0.0027643
Positive	0.75	116.07	750	750	level 2	C5H9NO2	L-Proline	SCI vs Sham	0.0146818	2.07671	1.03428	0.0732779	0.0031887
Positive	0.75	116.07	750	750	level 2	C5H9NO2	L-Proline	Scaffold vs Sham	0.00273227	2.85734	1.03428	0.0732779	0.0031887
Positive	0.75	116.07	750	750	level 2	C5H9NO2	L-Proline	NSCs/Scaffold vs Sham	6.39189e-05	3.42553	1.03428	0.0732779	0.0031887
Positive	0.75	116.07	750	750	level 2	C5H9NO2	L-Proline	Scaffold vs SCI	0.836037	1.3759	1.03428	0.0732779	0.0031887
Positive	0.75	116.07	750	750	level 2	C5H9NO2	L-Proline	NSCs/Scaffold vs SCI	0.172362	1.64949	1.03428	0.0732779	0.0031887
Positive	0.75	116.07	750	750	level 2	C5H9NO2	L-Proline	NSCs/Scaffold vs Scaffold	0.646586	1.19885	1.03428	0.0732779	0.0031887
Positive	4.84	118.066	849.47	897.006	level 2	C5H11NO2	Norvaline	SCI vs Sham	0.000311129	1.55294	1.09265	0.0302373	0.00223662
Positive	4.84	118.066	849.47	897.006	level 2	C5H11NO2	Norvaline	Scaffold vs Sham	0.0177991	1.27153	1.09265	0.0302373	0.00223662
Positive	4.84	118.066	849.47	897.006	level 2	C5H11NO2	Norvaline	NSCs/Scaffold vs Sham	2.00738e-05	1.68392	1.09265	0.0302373	0.00223662
Positive	4.84	118.066	849.47	897.006	level 2	C5H11NO2	Norvaline	Scaffold vs SCI	0.584258	0.818788	1.09265	0.0302373	0.00223662
Positive	4.84	118.066	849.47	897.006	level 2	C5H11NO2	Norvaline	NSCs/Scaffold vs SCI	0.693364	1.08434	1.09265	0.0302373	0.00223662
Positive	4.84	118.066	849.47	897.006	level 2	C5H11NO2	Norvaline	NSCs/Scaffold vs Scaffold	0.123107	1.32433	1.09265	0.0302373	0.00223662
Positive	1.52	118.085	871.052	929.442	level 1	C5H11NO2	Valine	SCI vs Sham	0.000151288	1.97826	1.09174	0.0319514	0.0185606
Positive	1.52	118.085	871.052	929.442	level 1	C5H11NO2	Valine	Scaffold vs Sham	3.19713e-09	2.05419	1.09174	0.0319514	0.0185606
Positive	1.52	118.085	871.052	929.442	level 1	C5H11NO2	Valine	Scaffold vs SCI	0.000151288	1.03838	1.09174	0.0319514	0.0185606
Positive	1.52	118.085	871.052	929.442	level 1	C5H11NO2	Valine	NSCs/Scaffold vs Sham	3.19713e-09	2.14001	1.09174	0.0319514	0.0185606
Positive	1.52	118.085	871.052	929.442	level 1	C5H11NO2	Valine	NSCs/Scaffold vs SCI	0.000209072	1.08176	1.09174	0.0319514	0.0185606
Positive	1.52	118.085	871.052	929.442	level 1	C5H11NO2	Valine	NSCs/Scaffold vs Scaffold	0.753532	1.04178	1.09174	0.0319514	0.0185606
Positive	0.93	118.085	847.072	902.812	level 2	C5H11NO2	Betaine	SCI vs Sham	0.000120163	2.18545	1.03117	0.0364157	0.00176875
Positive	0.93	118.085	847.072	902.812	level 2	C5H11NO2	Betaine	Scaffold vs Sham	8.1034e-05	2.25685	1.03117	0.0364157	0.00176875
Positive	0.93	118.085	847.072	902.812	level 2	C5H11NO2	Betaine	NSCs/Scaffold vs Sham	4.20616e-05	2.30176	1.03117	0.0364157	0.00176875
Positive	0.93	118.085	847.072	902.812	level 2	C5H11NO2	Betaine	Scaffold vs SCI	0.975053	1.03267	1.03117	0.0364157	0.00176875
Positive	0.93	118.085	847.072	902.812	level 2	C5H11NO2	Betaine	NSCs/Scaffold vs SCI	0.957805	1.05322	1.03117	0.0364157	0.00176875
Positive	0.93	118.085	847.072	902.812	level 2	C5H11NO2	Betaine	NSCs/Scaffold vs Scaffold	0.999886	1.0199	1.03117	0.0364157	0.00176875
Positive	1.1	118.086	914.266	922.221	level 1	C5H11NO2	L-Valine	SCI vs Sham	6.69783e-05	2.19762	1.21481	0.0366829	0.00268244
Positive	1.1	118.086	914.266	922.221	level 1	C5H11NO2	L-Valine	Scaffold vs Sham	2.28341e-05	2.29681	1.21481	0.0366829	0.00268244
Positive	1.1	118.086	914.266	922.221	level 1	C5H11NO2	L-Valine	Scaffold vs SCI	0.460284	1.04514	1.21481	0.0366829	0.00268244
Positive	1.1	118.086	914.266	922.221	level 1	C5H11NO2	L-Valine	NSCs/Scaffold vs Sham	3.03765e-06	2.27678	1.21481	0.0366829	0.00268244
Positive	1.1	118.086	914.266	922.221	level 1	C5H11NO2	L-Valine	NSCs/Scaffold vs SCI	0.176906	1.03602	1.21481	0.0366829	0.00268244
Positive	1.1	118.086	914.266	922.221	level 1	C5H11NO2	L-Valine	NSCs/Scaffold vs Scaffold	0.460284	0.991281	1.21481	0.0366829	0.00268244
Positive	0.9	120.065	904.156	908.075	level 1	C4H9NO3	Threonine	SCI vs Sham	0.833282	0.925048	0.270376	0.024818	0.00446574
Positive	0.9	120.065	904.156	908.075	level 1	C4H9NO3	Threonine	Scaffold vs Sham	0.999955	0.990868	0.270376	0.024818	0.00446574
Positive	0.9	120.065	904.156	908.075	level 1	C4H9NO3	Threonine	NSCs/Scaffold vs Sham	0.996742	1.01685	0.270376	0.024818	0.00446574
Positive	0.9	120.065	904.156	908.075	level 1	C4H9NO3	Threonine	Scaffold vs SCI	0.821192	1.07115	0.270376	0.024818	0.00446574
Positive	0.9	120.065	904.156	908.075	level 1	C4H9NO3	Threonine	NSCs/Scaffold vs SCI	0.717489	1.09924	0.270376	0.024818	0.00446574
Positive	0.9	120.065	904.156	908.075	level 1	C4H9NO3	Threonine	NSCs/Scaffold vs Scaffold	0.998715	1.02622	0.270376	0.024818	0.00446574
Positive	0.94	122.027	835.607	817.168	level 1	C3H7NO2S	L-Cysteine	SCI vs Sham	6.48273e-06	0.363924	1.09177	0.0808985	0.0176922
Positive	0.94	122.027	835.607	817.168	level 1	C3H7NO2S	L-Cysteine	Scaffold vs Sham	3.41702e-07	0.384651	1.09177	0.0808985	0.0176922
Positive	0.94	122.027	835.607	817.168	level 1	C3H7NO2S	L-Cysteine	NSCs/Scaffold vs Sham	7.01896e-09	0.228828	1.09177	0.0808985	0.0176922
Positive	0.94	122.027	835.607	817.168	level 1	C3H7NO2S	L-Cysteine	Scaffold vs SCI	0.513025	1.05695	1.09177	0.0808985	0.0176922
Positive	0.94	122.027	835.607	817.168	level 1	C3H7NO2S	L-Cysteine	NSCs/Scaffold vs SCI	0.053829	0.628779	1.09177	0.0808985	0.0176922
Positive	0.94	122.027	835.607	817.168	level 1	C3H7NO2S	L-Cysteine	NSCs/Scaffold vs Scaffold	0.648876	0.594898	1.09177	0.0808985	0.0176922
Positive	2.16	123.056	930.332	961.924	level 2	C6H6N2O	Nicotinamide	SCI vs Sham	0.000109811	0.609765	0.994623	0.0274143	0.00163198
Positive	2.16	123.056	930.332	961.924	level 2	C6H6N2O	Nicotinamide	Scaffold vs Sham	1.50656e-09	0.423026	0.994623	0.0274143	0.00163198
Positive	2.16	123.056	930.332	961.924	level 2	C6H6N2O	Nicotinamide	Scaffold vs SCI	6.04809e-05	0.693753	0.994623	0.0274143	0.00163198
Positive	2.16	123.056	930.332	961.924	level 2	C6H6N2O	Nicotinamide	NSCs/Scaffold vs Sham	1.24576e-08	0.517015	0.994623	0.0274143	0.00163198
Positive	2.16	123.056	930.332	961.924	level 2	C6H6N2O	Nicotinamide	NSCs/Scaffold vs SCI	0.00115125	0.847892	0.994623	0.0274143	0.00163198
Positive	2.16	123.056	930.332	961.924	level 2	C6H6N2O	Nicotinamide	NSCs/Scaffold vs Scaffold	0.202637	1.22218	0.994623	0.0274143	0.00163198
Positive	0.86	126.021	869.706	869.706	level 2	C2H7NO3S	Taurine	SCI vs Sham	0.0134132	1.2514	0.786945	0.0165432	0.00432228
Positive	0.86	126.021	869.706	869.706	level 2	C2H7NO3S	Taurine	Scaffold vs Sham	3.53707e-05	1.38468	0.786945	0.0165432	0.00432228
Positive	0.86	126.021	869.706	869.706	level 2	C2H7NO3S	Taurine	Scaffold vs SCI	0.0134132	1.1065	0.786945	0.0165432	0.00432228
Positive	0.86	126.021	869.706	869.706	level 2	C2H7NO3S	Taurine	NSCs/Scaffold vs Sham	0.0134132	1.33849	0.786945	0.0165432	0.00432228
Positive	0.86	126.021	869.706	869.706	level 2	C2H7NO3S	Taurine	NSCs/Scaffold vs SCI	0.918338	1.06959	0.786945	0.0165432	0.00432228
Positive	0.86	126.021	869.706	869.706	level 2	C2H7NO3S	Taurine	NSCs/Scaffold vs Scaffold	0.0134132	0.966648	0.786945	0.0165432	0.00432228
Positive	4.24	127.05	919.557	861.733	level 2	C5H6N2O2	Thymine	SCI vs Sham	6.1572e-05	1.61412	0.878622	0.0300293	0.00605953
Positive	4.24	127.05	919.557	861.733	level 2	C5H6N2O2	Thymine	Scaffold vs Sham	0.0035731	1.3465	0.878622	0.0300293	0.00605953
Positive	4.24	127.05	919.557	861.733	level 2	C5H6N2O2	Thymine	NSCs/Scaffold vs Sham	5.46672e-05	1.63473	0.878622	0.0300293	0.00605953
Positive	4.24	127.05	919.557	861.733	level 2	C5H6N2O2	Thymine	Scaffold vs SCI	0.639083	0.834204	0.878622	0.0300293	0.00605953
Positive	4.24	127.05	919.557	861.733	level 2	C5H6N2O2	Thymine	NSCs/Scaffold vs SCI	0.997967	1.01277	0.878622	0.0300293	0.00605953
Positive	4.24	127.05	919.557	861.733	level 2	C5H6N2O2	Thymine	NSCs/Scaffold vs Scaffold	0.553029	1.21406	0.878622	0.0300293	0.00605953
Positive	0.89	130.048	929.53	873.516	level 2	C5H7NO3	L-Pyroglutamic acid	SCI vs Sham	0.00234481	0.822428	0.940763	0.0113398	0.00184885
Positive	0.89	130.048	929.53	873.516	level 2	C5H7NO3	L-Pyroglutamic acid	Scaffold vs Sham	0.00578363	0.720724	0.940763	0.0113398	0.00184885
Positive	0.89	130.048	929.53	873.516	level 2	C5H7NO3	L-Pyroglutamic acid	Scaffold vs SCI	0.327951	0.876337	0.940763	0.0113398	0.00184885
Positive	0.89	130.048	929.53	873.516	level 2	C5H7NO3	L-Pyroglutamic acid	NSCs/Scaffold vs Sham	1.14886e-05	0.765956	0.940763	0.0113398	0.00184885
Positive	0.89	130.048	929.53	873.516	level 2	C5H7NO3	L-Pyroglutamic acid	NSCs/Scaffold vs SCI	0.544515	0.931335	0.940763	0.0113398	0.00184885
Positive	0.89	130.048	929.53	873.516	level 2	C5H7NO3	L-Pyroglutamic acid	NSCs/Scaffold vs Scaffold	0.859075	1.06276	0.940763	0.0113398	0.00184885
Positive	2.38	130.049	807.458	878.257	level 2	C5H7NO3	Pyroglutamate	SCI vs Sham	0.999996	1.01673	0.758203	0.0598755	0.00410501
Positive	2.38	130.049	807.458	878.257	level 2	C5H7NO3	Pyroglutamate	Scaffold vs Sham	0.999993	0.965104	0.758203	0.0598755	0.00410501
Positive	2.38	130.049	807.458	878.257	level 2	C5H7NO3	Pyroglutamate	Scaffold vs SCI	0.999737	0.949223	0.758203	0.0598755	0.00410501
Positive	2.38	130.049	807.458	878.257	level 2	C5H7NO3	Pyroglutamate	NSCs/Scaffold vs Sham	0.538293	0.67522	0.758203	0.0598755	0.00410501
Positive	2.38	130.049	807.458	878.257	level 2	C5H7NO3	Pyroglutamate	NSCs/Scaffold vs SCI	0.29831	0.664109	0.758203	0.0598755	0.00410501
Positive	2.38	130.049	807.458	878.257	level 2	C5H7NO3	Pyroglutamate	NSCs/Scaffold vs Scaffold	0.838572	0.699634	0.758203	0.0598755	0.00410501
Positive	1.57	130.049	868.378	868.378	level 2	C5H7NO3	Pyroglutamate	SCI vs Sham	0.000156406	0.662433	0.785514	0.0338195	0.00358975
Positive	1.57	130.049	868.378	868.378	level 2	C5H7NO3	Pyroglutamate	Scaffold vs Sham	1.07795e-06	0.522188	0.785514	0.0338195	0.00358975
Positive	1.57	130.049	868.378	868.378	level 2	C5H7NO3	Pyroglutamate	Scaffold vs SCI	0.0574542	0.788288	0.785514	0.0338195	0.00358975
Positive	1.57	130.049	868.378	868.378	level 2	C5H7NO3	Pyroglutamate	NSCs/Scaffold vs Sham	1.07795e-06	0.550124	0.785514	0.0338195	0.00358975
Positive	1.57	130.049	868.378	868.378	level 2	C5H7NO3	Pyroglutamate	NSCs/Scaffold vs SCI	0.0618346	0.83046	0.785514	0.0338195	0.00358975
Positive	1.57	130.049	868.378	868.378	level 2	C5H7NO3	Pyroglutamate	NSCs/Scaffold vs Scaffold	0.845279	1.0535	0.785514	0.0338195	0.00358975
Positive	1.84	130.049	533.925	874.724	level 2	C5H7NO3	Pyroglutamate	SCI vs Sham	0.00301563	0.685741	0.623881	0.0259493	0.00130396
Positive	1.84	130.049	533.925	874.724	level 2	C5H7NO3	Pyroglutamate	Scaffold vs Sham	0.0042913	0.675614	0.623881	0.0259493	0.00130396
Positive	1.84	130.049	533.925	874.724	level 2	C5H7NO3	Pyroglutamate	Scaffold vs SCI	0.931985	0.985231	0.623881	0.0259493	0.00130396
Positive	1.84	130.049	533.925	874.724	level 2	C5H7NO3	Pyroglutamate	NSCs/Scaffold vs Sham	0.00174103	0.62733	0.623881	0.0259493	0.00130396
Positive	1.84	130.049	533.925	874.724	level 2	C5H7NO3	Pyroglutamate	NSCs/Scaffold vs SCI	0.701276	0.91482	0.623881	0.0259493	0.00130396
Positive	1.84	130.049	533.925	874.724	level 2	C5H7NO3	Pyroglutamate	NSCs/Scaffold vs Scaffold	0.701276	0.928533	0.623881	0.0259493	0.00130396
Positive	0.76	130.085	889.072	906.438	level 2	C6H11NO2	L-Pipecolic acid	SCI vs Sham	0.753786	1.24354	1.08806	0.024298	0.00326522
Positive	0.76	130.085	889.072	906.438	level 2	C6H11NO2	L-Pipecolic acid	Scaffold vs Sham	0.000420711	1.61257	1.08806	0.024298	0.00326522
Positive	0.76	130.085	889.072	906.438	level 2	C6H11NO2	L-Pipecolic acid	NSCs/Scaffold vs Sham	0.00157427	1.53037	1.08806	0.024298	0.00326522
Positive	0.76	130.085	889.072	906.438	level 2	C6H11NO2	L-Pipecolic acid	Scaffold vs SCI	0.00442997	1.29677	1.08806	0.024298	0.00326522
Positive	0.76	130.085	889.072	906.438	level 2	C6H11NO2	L-Pipecolic acid	NSCs/Scaffold vs SCI	0.0164059	1.23066	1.08806	0.024298	0.00326522
Positive	0.76	130.085	889.072	906.438	level 2	C6H11NO2	L-Pipecolic acid	NSCs/Scaffold vs Scaffold	0.933591	0.949026	1.08806	0.024298	0.00326522
Positive	1.02	132.076	724.822	830.183	level 2	C4H9N3O2	Creatine	SCI vs Sham	0.000171794	0.807086	0.712035	0.0149818	0.00494077
Positive	1.02	132.076	724.822	830.183	level 2	C4H9N3O2	Creatine	Scaffold vs Sham	0.0222615	0.662351	0.712035	0.0149818	0.00494077
Positive	1.02	132.076	724.822	830.183	level 2	C4H9N3O2	Creatine	Scaffold vs SCI	0.317624	0.82067	0.712035	0.0149818	0.00494077
Positive	1.02	132.076	724.822	830.183	level 2	C4H9N3O2	Creatine	NSCs/Scaffold vs Sham	1.24994e-05	0.696376	0.712035	0.0149818	0.00494077
Positive	1.02	132.076	724.822	830.183	level 2	C4H9N3O2	Creatine	NSCs/Scaffold vs SCI	0.053771	0.862827	0.712035	0.0149818	0.00494077
Positive	1.02	132.076	724.822	830.183	level 2	C4H9N3O2	Creatine	NSCs/Scaffold vs Scaffold	0.970092	1.05137	0.712035	0.0149818	0.00494077
Positive	3.19	132.101	834.162	875.353	level 1	C6H13NO2	L-Isoleucine	SCI vs Sham	0.000366488	1.99584	1.69262	0.0299636	0.00273135
Positive	3.19	132.101	834.162	875.353	level 1	C6H13NO2	L-Isoleucine	Scaffold vs Sham	3.0754e-06	1.79965	1.69262	0.0299636	0.00273135
Positive	3.19	132.101	834.162	875.353	level 1	C6H13NO2	L-Isoleucine	Scaffold vs SCI	0.068997	0.901702	1.69262	0.0299636	0.00273135
Positive	3.19	132.101	834.162	875.353	level 1	C6H13NO2	L-Isoleucine	NSCs/Scaffold vs Sham	3.0754e-06	1.98568	1.69262	0.0299636	0.00273135
Positive	3.19	132.101	834.162	875.353	level 1	C6H13NO2	L-Isoleucine	NSCs/Scaffold vs SCI	0.0724201	0.994909	1.69262	0.0299636	0.00273135
Positive	3.19	132.101	834.162	875.353	level 1	C6H13NO2	L-Isoleucine	NSCs/Scaffold vs Scaffold	0.853935	1.10337	1.69262	0.0299636	0.00273135
Positive	2.99	132.102	917.037	877.249	level 1	C6H13NO2	L-Isoleucine	SCI vs Sham	0.961087	1.13087	1.53616	0.0441019	0.00243815
Positive	2.99	132.102	917.037	877.249	level 1	C6H13NO2	L-Isoleucine	Scaffold vs Sham	0.999554	1.03454	1.53616	0.0441019	0.00243815
Positive	2.99	132.102	917.037	877.249	level 1	C6H13NO2	L-Isoleucine	NSCs/Scaffold vs Sham	0.880367	1.15671	1.53616	0.0441019	0.00243815
Positive	2.99	132.102	917.037	877.249	level 1	C6H13NO2	L-Isoleucine	Scaffold vs SCI	0.936571	0.914821	1.53616	0.0441019	0.00243815
Positive	2.99	132.102	917.037	877.249	level 1	C6H13NO2	L-Isoleucine	NSCs/Scaffold vs SCI	0.99296	1.02285	1.53616	0.0441019	0.00243815
Positive	2.99	132.102	917.037	877.249	level 1	C6H13NO2	L-Isoleucine	NSCs/Scaffold vs Scaffold	0.842518	1.11809	1.53616	0.0441019	0.00243815
Positive	3.44	132.102	837.139	867.276	level 1	C6H13NO2	L-Isoleucine	SCI vs Sham	0.000693316	1.85676	1.42344	0.0239315	0.0514842
Positive	3.44	132.102	837.139	867.276	level 1	C6H13NO2	L-Isoleucine	Scaffold vs Sham	1.57647e-07	1.83841	1.42344	0.0239315	0.0514842
Positive	3.44	132.102	837.139	867.276	level 1	C6H13NO2	L-Isoleucine	Scaffold vs SCI	0.00155865	0.990116	1.42344	0.0239315	0.0514842
Positive	3.44	132.102	837.139	867.276	level 1	C6H13NO2	L-Isoleucine	NSCs/Scaffold vs Sham	5.73718e-07	1.92	1.42344	0.0239315	0.0514842
Positive	3.44	132.102	837.139	867.276	level 1	C6H13NO2	L-Isoleucine	NSCs/Scaffold vs SCI	0.0110567	1.03406	1.42344	0.0239315	0.0514842
Positive	3.44	132.102	837.139	867.276	level 1	C6H13NO2	L-Isoleucine	NSCs/Scaffold vs Scaffold	0.374351	1.04438	1.42344	0.0239315	0.0514842
Positive	0.75	133.097	750	750	level 2	C5H12N2O2	L-Ornithine	SCI vs Sham	0.00214752	2.14991	1.16577	0.066032	0.00306327
Positive	0.75	133.097	750	750	level 2	C5H12N2O2	L-Ornithine	Scaffold vs Sham	0.0578206	2.68307	1.16577	0.066032	0.00306327
Positive	0.75	133.097	750	750	level 2	C5H12N2O2	L-Ornithine	Scaffold vs SCI	0.998767	1.24799	1.16577	0.066032	0.00306327
Positive	0.75	133.097	750	750	level 2	C5H12N2O2	L-Ornithine	NSCs/Scaffold vs Sham	1.63344e-05	3.33387	1.16577	0.066032	0.00306327
Positive	0.75	133.097	750	750	level 2	C5H12N2O2	L-Ornithine	NSCs/Scaffold vs SCI	0.132924	1.5507	1.16577	0.066032	0.00306327
Positive	0.75	133.097	750	750	level 2	C5H12N2O2	L-Ornithine	NSCs/Scaffold vs Scaffold	0.740392	1.24256	1.16577	0.066032	0.00306327
Positive	1.58	134.044	999.149	893.938	level 1	C4H7NO4	Aspartic acid	SCI vs Sham	0.00101466	0.634961	0.846368	0.0314144	0.00100962
Positive	1.58	134.044	999.149	893.938	level 1	C4H7NO4	Aspartic acid	Scaffold vs Sham	0.0108568	0.499204	0.846368	0.0314144	0.00100962
Positive	1.58	134.044	999.149	893.938	level 1	C4H7NO4	Aspartic acid	Scaffold vs SCI	0.507	0.786196	0.846368	0.0314144	0.00100962
Positive	1.58	134.044	999.149	893.938	level 1	C4H7NO4	Aspartic acid	NSCs/Scaffold vs Sham	1.77043e-06	0.492933	0.846368	0.0314144	0.00100962
Positive	1.58	134.044	999.149	893.938	level 1	C4H7NO4	Aspartic acid	NSCs/Scaffold vs SCI	0.157077	0.776321	0.846368	0.0314144	0.00100962
Positive	1.58	134.044	999.149	893.938	level 1	C4H7NO4	Aspartic acid	NSCs/Scaffold vs Scaffold	0.998791	0.987439	0.846368	0.0314144	0.00100962
Positive	1.74	136.061	919.052	965.93	level 2	C5H5N5	Adenine	SCI vs Sham	0.000127163	0.35277	1.12703	0.0614211	0.00439083
Positive	1.74	136.061	919.052	965.93	level 2	C5H5N5	Adenine	Scaffold vs Sham	4.50155e-06	0.247079	1.12703	0.0614211	0.00439083
Positive	1.74	136.061	919.052	965.93	level 2	C5H5N5	Adenine	Scaffold vs SCI	0.149403	0.700397	1.12703	0.0614211	0.00439083
Positive	1.74	136.061	919.052	965.93	level 2	C5H5N5	Adenine	NSCs/Scaffold vs Sham	1.87277e-06	0.245009	1.12703	0.0614211	0.00439083
Positive	1.74	136.061	919.052	965.93	level 2	C5H5N5	Adenine	NSCs/Scaffold vs SCI	0.0808702	0.694529	1.12703	0.0614211	0.00439083
Positive	1.74	136.061	919.052	965.93	level 2	C5H5N5	Adenine	NSCs/Scaffold vs Scaffold	0.726933	0.991622	1.12703	0.0614211	0.00439083
Positive	1.02	136.061	848.175	847.853	level 2	C5H5N5	Adenine	SCI vs Sham	0.000303833	0.627794	0.846621	0.0359963	0.0141911
Positive	1.02	136.061	848.175	847.853	level 2	C5H5N5	Adenine	Scaffold vs Sham	0.00197288	0.520826	0.846621	0.0359963	0.0141911
Positive	1.02	136.061	848.175	847.853	level 2	C5H5N5	Adenine	Scaffold vs SCI	0.585758	0.829613	0.846621	0.0359963	0.0141911
Positive	1.02	136.061	848.175	847.853	level 2	C5H5N5	Adenine	NSCs/Scaffold vs Sham	0.000370658	0.539074	0.846621	0.0359963	0.0141911
Positive	1.02	136.061	848.175	847.853	level 2	C5H5N5	Adenine	NSCs/Scaffold vs SCI	0.672314	0.85868	0.846621	0.0359963	0.0141911
Positive	1.02	136.061	848.175	847.853	level 2	C5H5N5	Adenine	NSCs/Scaffold vs Scaffold	0.999574	1.03504	0.846621	0.0359963	0.0141911
Positive	4.01	137.045	895.847	980.999	level 2	C5H4N4O	Hypoxanthine	SCI vs Sham	0.00015436	0.755409	1.61316	0.0172599	0.0100638
Positive	4.01	137.045	895.847	980.999	level 2	C5H4N4O	Hypoxanthine	Scaffold vs Sham	5.06736e-07	0.604018	1.61316	0.0172599	0.0100638
Positive	4.01	137.045	895.847	980.999	level 2	C5H4N4O	Hypoxanthine	Scaffold vs SCI	0.0177023	0.799591	1.61316	0.0172599	0.0100638
Positive	4.01	137.045	895.847	980.999	level 2	C5H4N4O	Hypoxanthine	NSCs/Scaffold vs Sham	1.3146e-06	0.673406	1.61316	0.0172599	0.0100638
Positive	4.01	137.045	895.847	980.999	level 2	C5H4N4O	Hypoxanthine	NSCs/Scaffold vs SCI	0.0723936	0.891445	1.61316	0.0172599	0.0100638
Positive	4.01	137.045	895.847	980.999	level 2	C5H4N4O	Hypoxanthine	NSCs/Scaffold vs Scaffold	0.449447	1.11488	1.61316	0.0172599	0.0100638
Positive	1.08	137.045	566.598	962.216	level 2	C5H4N4O	Hypoxanthine	SCI vs Sham	0.344523	0.652397	0.745947	0.064938	0.00350476
Positive	1.08	137.045	566.598	962.216	level 2	C5H4N4O	Hypoxanthine	Scaffold vs Sham	0.443641	0.733526	0.745947	0.064938	0.00350476
Positive	1.08	137.045	566.598	962.216	level 2	C5H4N4O	Hypoxanthine	NSCs/Scaffold vs Sham	0.633366	0.619639	0.745947	0.064938	0.00350476
Positive	1.08	137.045	566.598	962.216	level 2	C5H4N4O	Hypoxanthine	Scaffold vs SCI	0.999714	1.12436	0.745947	0.064938	0.00350476
Positive	1.08	137.045	566.598	962.216	level 2	C5H4N4O	Hypoxanthine	NSCs/Scaffold vs SCI	0.966351	0.949788	0.745947	0.064938	0.00350476
Positive	1.08	137.045	566.598	962.216	level 2	C5H4N4O	Hypoxanthine	NSCs/Scaffold vs Scaffold	0.985148	0.84474	0.745947	0.064938	0.00350476
Positive	0.94	137.07	502.871	885.599	level 2	[C7H9N2O]+	1-Methylnicotinamide	SCI vs Sham	0.000999631	0.757628	0.773935	0.0401265	0.0030159
Positive	0.94	137.07	502.871	885.599	level 2	[C7H9N2O]+	1-Methylnicotinamide	Scaffold vs Sham	0.775748	0.942477	0.773935	0.0401265	0.0030159
Positive	0.94	137.07	502.871	885.599	level 2	[C7H9N2O]+	1-Methylnicotinamide	Scaffold vs SCI	0.923349	1.24398	0.773935	0.0401265	0.0030159
Positive	0.94	137.07	502.871	885.599	level 2	[C7H9N2O]+	1-Methylnicotinamide	NSCs/Scaffold vs Sham	2.90411e-08	0.564165	0.773935	0.0401265	0.0030159
Positive	0.94	137.07	502.871	885.599	level 2	[C7H9N2O]+	1-Methylnicotinamide	NSCs/Scaffold vs SCI	0.107253	0.744647	0.773935	0.0401265	0.0030159
Positive	0.94	137.07	502.871	885.599	level 2	[C7H9N2O]+	1-Methylnicotinamide	NSCs/Scaffold vs Scaffold	0.309562	0.598598	0.773935	0.0401265	0.0030159
Positive	4.84	146.059	932.548	896.416	level 2	C9H7NO	3-Formylindole	SCI vs Sham	0.000735972	1.5518	1.05636	0.0307458	0.00360576
Positive	4.84	146.059	932.548	896.416	level 2	C9H7NO	3-Formylindole	Scaffold vs Sham	0.0373568	1.25913	1.05636	0.0307458	0.00360576
Positive	4.84	146.059	932.548	896.416	level 2	C9H7NO	3-Formylindole	NSCs/Scaffold vs Sham	2.28695e-05	1.74204	1.05636	0.0307458	0.00360576
Positive	4.84	146.059	932.548	896.416	level 2	C9H7NO	3-Formylindole	Scaffold vs SCI	0.570766	0.811397	1.05636	0.0307458	0.00360576
Positive	4.84	146.059	932.548	896.416	level 2	C9H7NO	3-Formylindole	NSCs/Scaffold vs SCI	0.53535	1.12259	1.05636	0.0307458	0.00360576
Positive	4.84	146.059	932.548	896.416	level 2	C9H7NO	3-Formylindole	NSCs/Scaffold vs Scaffold	0.0711398	1.38353	1.05636	0.0307458	0.00360576
Positive	1.76	146.092	866.67	739.659	level 2	C5H11N3O2	4-Guanidinobutyric acid	SCI vs Sham	0.117811	1.54712	0.472583	0.0416348	0.00552931
Positive	1.76	146.092	866.67	739.659	level 2	C5H11N3O2	4-Guanidinobutyric acid	Scaffold vs Sham	1	1.12517	0.472583	0.0416348	0.00552931
Positive	1.76	146.092	866.67	739.659	level 2	C5H11N3O2	4-Guanidinobutyric acid	Scaffold vs SCI	0.499121	0.72727	0.472583	0.0416348	0.00552931
Positive	1.76	146.092	866.67	739.659	level 2	C5H11N3O2	4-Guanidinobutyric acid	NSCs/Scaffold vs Sham	0.0843848	1.65514	0.472583	0.0416348	0.00552931
Positive	1.76	146.092	866.67	739.659	level 2	C5H11N3O2	4-Guanidinobutyric acid	NSCs/Scaffold vs SCI	0.999401	1.06982	0.472583	0.0416348	0.00552931
Positive	1.76	146.092	866.67	739.659	level 2	C5H11N3O2	4-Guanidinobutyric acid	NSCs/Scaffold vs Scaffold	0.360732	1.47101	0.472583	0.0416348	0.00552931
Positive	1.02	146.117	835.224	875.691	level 2	C7H15NO2	DEOXYCARNITINE	SCI vs Sham	0.000657944	1.424	0.924275	0.0163728	0.0039237
Positive	1.02	146.117	835.224	875.691	level 2	C7H15NO2	DEOXYCARNITINE	Scaffold vs Sham	0.754261	0.994576	0.924275	0.0163728	0.0039237
Positive	1.02	146.117	835.224	875.691	level 2	C7H15NO2	DEOXYCARNITINE	Scaffold vs SCI	0.00121834	0.698437	0.924275	0.0163728	0.0039237
Positive	1.02	146.117	835.224	875.691	level 2	C7H15NO2	DEOXYCARNITINE	NSCs/Scaffold vs Sham	0.0318002	1.2124	0.924275	0.0163728	0.0039237
Positive	1.02	146.117	835.224	875.691	level 2	C7H15NO2	DEOXYCARNITINE	NSCs/Scaffold vs SCI	0.0982456	0.851403	0.924275	0.0163728	0.0039237
Positive	1.02	146.117	835.224	875.691	level 2	C7H15NO2	DEOXYCARNITINE	NSCs/Scaffold vs Scaffold	0.0582414	1.21901	0.924275	0.0163728	0.0039237
Positive	0.67	146.165	947.704	870.818	level 2	C7H19N3	Spermidine	SCI vs Sham	0.676468	0.988108	0.545545	0.017037	0.00195415
Positive	0.67	146.165	947.704	870.818	level 2	C7H19N3	Spermidine	Scaffold vs Sham	0.155851	0.8406	0.545545	0.017037	0.00195415
Positive	0.67	146.165	947.704	870.818	level 2	C7H19N3	Spermidine	Scaffold vs SCI	0.231973	0.850716	0.545545	0.017037	0.00195415
Positive	0.67	146.165	947.704	870.818	level 2	C7H19N3	Spermidine	NSCs/Scaffold vs Sham	0.0924722	0.868582	0.545545	0.017037	0.00195415
Positive	0.67	146.165	947.704	870.818	level 2	C7H19N3	Spermidine	NSCs/Scaffold vs SCI	0.104326	0.879035	0.545545	0.017037	0.00195415
Positive	0.67	146.165	947.704	870.818	level 2	C7H19N3	Spermidine	NSCs/Scaffold vs Scaffold	0.615442	1.03329	0.545545	0.017037	0.00195415
Positive	0.88	147.076	943.952	857.948	level 1	C5H10N2O3	Glutamine	SCI vs Sham	0.691718	1.01796	0.403253	0.00854222	0.00264211
Positive	0.88	147.076	943.952	857.948	level 1	C5H10N2O3	Glutamine	Scaffold vs Sham	0.903365	0.925084	0.403253	0.00854222	0.00264211
Positive	0.88	147.076	943.952	857.948	level 1	C5H10N2O3	Glutamine	NSCs/Scaffold vs Sham	0.998213	0.966636	0.403253	0.00854222	0.00264211
Positive	0.88	147.076	943.952	857.948	level 1	C5H10N2O3	Glutamine	Scaffold vs SCI	0.308751	0.908763	0.403253	0.00854222	0.00264211
Positive	0.88	147.076	943.952	857.948	level 1	C5H10N2O3	Glutamine	NSCs/Scaffold vs SCI	0.791118	0.949581	0.403253	0.00854222	0.00264211
Positive	0.88	147.076	943.952	857.948	level 1	C5H10N2O3	Glutamine	NSCs/Scaffold vs Scaffold	0.831853	1.04492	0.403253	0.00854222	0.00264211
Positive	0.76	147.112	843.188	927.875	level 1	C6H14N2O2	Lysine	SCI vs Sham	0.763182	1.24443	1.06406	0.023144	0.00303961
Positive	0.76	147.112	843.188	927.875	level 1	C6H14N2O2	Lysine	Scaffold vs Sham	0.000541368	1.61005	1.06406	0.023144	0.00303961
Positive	0.76	147.112	843.188	927.875	level 1	C6H14N2O2	Lysine	NSCs/Scaffold vs Sham	0.0023468	1.51904	1.06406	0.023144	0.00303961
Positive	0.76	147.112	843.188	927.875	level 1	C6H14N2O2	Lysine	Scaffold vs SCI	0.00540601	1.29381	1.06406	0.023144	0.00303961
Positive	0.76	147.112	843.188	927.875	level 1	C6H14N2O2	Lysine	NSCs/Scaffold vs SCI	0.0227175	1.22068	1.06406	0.023144	0.00303961
Positive	0.76	147.112	843.188	927.875	level 1	C6H14N2O2	Lysine	NSCs/Scaffold vs Scaffold	0.916626	0.943472	1.06406	0.023144	0.00303961
Positive	0.91	148.06	905.098	880.758	level 2	C5H9NO4	Glutamic acid	SCI vs Sham	0.000156272	0.575624	1.0677	0.0233315	0.00205818
Positive	0.91	148.06	905.098	880.758	level 2	C5H9NO4	Glutamic acid	Scaffold vs Sham	2.61171e-08	0.455049	1.0677	0.0233315	0.00205818
Positive	0.91	148.06	905.098	880.758	level 2	C5H9NO4	Glutamic acid	Scaffold vs SCI	0.000994828	0.790532	1.0677	0.0233315	0.00205818
Positive	0.91	148.06	905.098	880.758	level 2	C5H9NO4	Glutamic acid	NSCs/Scaffold vs Sham	2.74267e-07	0.514085	1.0677	0.0233315	0.00205818
Positive	0.91	148.06	905.098	880.758	level 2	C5H9NO4	Glutamic acid	NSCs/Scaffold vs SCI	0.0205489	0.89309	1.0677	0.0233315	0.00205818
Positive	0.91	148.06	905.098	880.758	level 2	C5H9NO4	Glutamic acid	NSCs/Scaffold vs Scaffold	0.201809	1.12973	1.0677	0.0233315	0.00205818
Positive	3.44	148.06	875.731	841.24	level 1	C5H9NO4	Glutamate	SCI vs Sham	0.000127642	0.610934	0.720311	0.0283587	0.0267209
Positive	3.44	148.06	875.731	841.24	level 1	C5H9NO4	Glutamate	Scaffold vs Sham	0.116586	0.663753	0.720311	0.0283587	0.0267209
Positive	3.44	148.06	875.731	841.24	level 1	C5H9NO4	Glutamate	Scaffold vs SCI	1	1.08646	0.720311	0.0283587	0.0267209
Positive	3.44	148.06	875.731	841.24	level 1	C5H9NO4	Glutamate	NSCs/Scaffold vs Sham	0.000344315	0.591153	0.720311	0.0283587	0.0267209
Positive	3.44	148.06	875.731	841.24	level 1	C5H9NO4	Glutamate	NSCs/Scaffold vs SCI	0.982957	0.967621	0.720311	0.0283587	0.0267209
Positive	3.44	148.06	875.731	841.24	level 1	C5H9NO4	Glutamate	NSCs/Scaffold vs Scaffold	0.998902	0.890622	0.720311	0.0283587	0.0267209
Positive	6.33	149.024	915.348	640.987	level 3	C5H8O3S	alpha-Keto-gamma-(methylthio)butyric acid	SCI vs Sham	0.459589	1.14127	0.544476	0.016877	0.00444108
Positive	6.33	149.024	915.348	640.987	level 3	C5H8O3S	alpha-Keto-gamma-(methylthio)butyric acid	Scaffold vs Sham	0.416083	1.16358	0.544476	0.016877	0.00444108
Positive	6.33	149.024	915.348	640.987	level 3	C5H8O3S	alpha-Keto-gamma-(methylthio)butyric acid	NSCs/Scaffold vs Sham	0.897125	1.07114	0.544476	0.016877	0.00444108
Positive	6.33	149.024	915.348	640.987	level 3	C5H8O3S	alpha-Keto-gamma-(methylthio)butyric acid	Scaffold vs SCI	0.998499	1.01954	0.544476	0.016877	0.00444108
Positive	6.33	149.024	915.348	640.987	level 3	C5H8O3S	alpha-Keto-gamma-(methylthio)butyric acid	NSCs/Scaffold vs SCI	0.868969	0.938546	0.544476	0.016877	0.00444108
Positive	6.33	149.024	915.348	640.987	level 3	C5H8O3S	alpha-Keto-gamma-(methylthio)butyric acid	NSCs/Scaffold vs Scaffold	0.814551	0.920556	0.544476	0.016877	0.00444108
Positive	6.79	149.043	653.846	877.771	level 2	C5H8O5	S-Citramalic acid	SCI vs Sham	0.837548	1.04047	1.19596	0.0200591	0.0114194
Positive	6.79	149.043	653.846	877.771	level 2	C5H8O5	S-Citramalic acid	Scaffold vs Sham	0.999918	1.01061	1.19596	0.0200591	0.0114194
Positive	6.79	149.043	653.846	877.771	level 2	C5H8O5	S-Citramalic acid	NSCs/Scaffold vs Sham	0.987179	0.980252	1.19596	0.0200591	0.0114194
Positive	6.79	149.043	653.846	877.771	level 2	C5H8O5	S-Citramalic acid	Scaffold vs SCI	0.877518	0.971305	1.19596	0.0200591	0.0114194
Positive	6.79	149.043	653.846	877.771	level 2	C5H8O5	S-Citramalic acid	NSCs/Scaffold vs SCI	0.646625	0.942124	1.19596	0.0200591	0.0114194
Positive	6.79	149.043	653.846	877.771	level 2	C5H8O5	S-Citramalic acid	NSCs/Scaffold vs Scaffold	0.980624	0.969957	1.19596	0.0200591	0.0114194
Positive	1.83	150.058	941.55	966.746	level 1	C5H11NO2S	L-Methionine	SCI vs Sham	0.100795	1.52654	0.754584	0.0273987	0.00276851
Positive	1.83	150.058	941.55	966.746	level 1	C5H11NO2S	L-Methionine	Scaffold vs Sham	0.891379	1.13542	0.754584	0.0273987	0.00276851
Positive	1.83	150.058	941.55	966.746	level 1	C5H11NO2S	L-Methionine	Scaffold vs SCI	0.917129	0.743786	0.754584	0.0273987	0.00276851
Positive	1.83	150.058	941.55	966.746	level 1	C5H11NO2S	L-Methionine	NSCs/Scaffold vs Sham	0.000181637	1.53357	0.754584	0.0273987	0.00276851
Positive	1.83	150.058	941.55	966.746	level 1	C5H11NO2S	L-Methionine	NSCs/Scaffold vs SCI	1	1.0046	0.754584	0.0273987	0.00276851
Positive	1.83	150.058	941.55	966.746	level 1	C5H11NO2S	L-Methionine	NSCs/Scaffold vs Scaffold	0.778317	1.35066	0.754584	0.0273987	0.00276851
Positive	4.01	152.057	905.436	916.828	level 2	C5H5N5O	Guanine	SCI vs Sham	3.39015e-06	0.5402	1.65177	0.0310812	0.0462452
Positive	4.01	152.057	905.436	916.828	level 2	C5H5N5O	Guanine	Scaffold vs Sham	0.00150057	0.486169	1.65177	0.0310812	0.0462452
Positive	4.01	152.057	905.436	916.828	level 2	C5H5N5O	Guanine	Scaffold vs SCI	0.447359	0.899979	1.65177	0.0310812	0.0462452
Positive	4.01	152.057	905.436	916.828	level 2	C5H5N5O	Guanine	NSCs/Scaffold vs Sham	6.24811e-08	0.48157	1.65177	0.0310812	0.0462452
Positive	4.01	152.057	905.436	916.828	level 2	C5H5N5O	Guanine	NSCs/Scaffold vs SCI	0.0193436	0.891466	1.65177	0.0310812	0.0462452
Positive	4.01	152.057	905.436	916.828	level 2	C5H5N5O	Guanine	NSCs/Scaffold vs Scaffold	0.999924	0.990541	1.65177	0.0310812	0.0462452
Positive	2.82	153.04	823.251	915.976	level 2	C5H4N4O2	Xanthine	SCI vs Sham	0.689826	0.97018	0.718559	0.0951546	0.0211515
Positive	2.82	153.04	823.251	915.976	level 2	C5H4N4O2	Xanthine	Scaffold vs Sham	0.585143	0.512919	0.718559	0.0951546	0.0211515
Positive	2.82	153.04	823.251	915.976	level 2	C5H4N4O2	Xanthine	Scaffold vs SCI	0.688511	0.528684	0.718559	0.0951546	0.0211515
Positive	2.82	153.04	823.251	915.976	level 2	C5H4N4O2	Xanthine	NSCs/Scaffold vs Sham	0.859701	1.06566	0.718559	0.0951546	0.0211515
Positive	2.82	153.04	823.251	915.976	level 2	C5H4N4O2	Xanthine	NSCs/Scaffold vs SCI	0.688511	1.09841	0.718559	0.0951546	0.0211515
Positive	2.82	153.04	823.251	915.976	level 2	C5H4N4O2	Xanthine	NSCs/Scaffold vs Scaffold	0.585143	2.07763	0.718559	0.0951546	0.0211515
Positive	0.84	156.075	977.191	977.191	level 1	C6H9N3O2	Histidine	SCI vs Sham	0.689793	0.92457	0.557748	0.0142248	0.00260904
Positive	0.84	156.075	977.191	977.191	level 1	C6H9N3O2	Histidine	Scaffold vs Sham	0.347675	0.869742	0.557748	0.0142248	0.00260904
Positive	0.84	156.075	977.191	977.191	level 1	C6H9N3O2	Histidine	NSCs/Scaffold vs Sham	0.329732	0.881588	0.557748	0.0142248	0.00260904
Positive	0.84	156.075	977.191	977.191	level 1	C6H9N3O2	Histidine	Scaffold vs SCI	0.912143	0.940699	0.557748	0.0142248	0.00260904
Positive	0.84	156.075	977.191	977.191	level 1	C6H9N3O2	Histidine	NSCs/Scaffold vs SCI	0.910508	0.953512	0.557748	0.0142248	0.00260904
Positive	0.84	156.075	977.191	977.191	level 1	C6H9N3O2	Histidine	NSCs/Scaffold vs Scaffold	0.999999	1.01362	0.557748	0.0142248	0.00260904
Positive	1.02	160.132	866.984	869.107	level 2	C8H17NO2	4-aminovaleric acid betaine	SCI vs Sham	0.561312	2.28615	0.707722	0.0790728	0.01089
Positive	1.02	160.132	866.984	869.107	level 2	C8H17NO2	4-aminovaleric acid betaine	Scaffold vs Sham	0.456687	1.48439	0.707722	0.0790728	0.01089
Positive	1.02	160.132	866.984	869.107	level 2	C8H17NO2	4-aminovaleric acid betaine	NSCs/Scaffold vs Sham	0.226906	2.1757	0.707722	0.0790728	0.01089
Positive	1.02	160.132	866.984	869.107	level 2	C8H17NO2	4-aminovaleric acid betaine	Scaffold vs SCI	0.99432	0.649296	0.707722	0.0790728	0.01089
Positive	1.02	160.132	866.984	869.107	level 2	C8H17NO2	4-aminovaleric acid betaine	NSCs/Scaffold vs SCI	0.900039	0.951688	0.707722	0.0790728	0.01089
Positive	1.02	160.132	866.984	869.107	level 2	C8H17NO2	4-aminovaleric acid betaine	NSCs/Scaffold vs Scaffold	0.976756	1.46572	0.707722	0.0790728	0.01089
Positive	0.94	162.112	915.899	934.767	level 2	C7H15NO3	Carnitine	SCI vs Sham	0.00373679	1.40498	0.812142	0.0172004	0.00243383
Positive	0.94	162.112	915.899	934.767	level 2	C7H15NO3	Carnitine	Scaffold vs Sham	0.0578156	1.20734	0.812142	0.0172004	0.00243383
Positive	0.94	162.112	915.899	934.767	level 2	C7H15NO3	Carnitine	NSCs/Scaffold vs Sham	0.00356662	1.42515	0.812142	0.0172004	0.00243383
Positive	0.94	162.112	915.899	934.767	level 2	C7H15NO3	Carnitine	Scaffold vs SCI	0.79255	0.85933	0.812142	0.0172004	0.00243383
Positive	0.94	162.112	915.899	934.767	level 2	C7H15NO3	Carnitine	NSCs/Scaffold vs SCI	0.999441	1.01436	0.812142	0.0172004	0.00243383
Positive	0.94	162.112	915.899	934.767	level 2	C7H15NO3	Carnitine	NSCs/Scaffold vs Scaffold	0.744549	1.18041	0.812142	0.0172004	0.00243383
Positive	4.29	166.086	912.567	977.211	level 1	C9H11NO2	Phenylalanine	SCI vs Sham	4.95766e-05	1.56822	1.08499	0.0184555	0.194477
Positive	4.29	166.086	912.567	977.211	level 1	C9H11NO2	Phenylalanine	Scaffold vs Sham	0.00179486	1.30296	1.08499	0.0184555	0.194477
Positive	4.29	166.086	912.567	977.211	level 1	C9H11NO2	Phenylalanine	NSCs/Scaffold vs Sham	5.04865e-05	1.55932	1.08499	0.0184555	0.194477
Positive	4.29	166.086	912.567	977.211	level 1	C9H11NO2	Phenylalanine	Scaffold vs SCI	0.750062	0.830852	1.08499	0.0184555	0.194477
Positive	4.29	166.086	912.567	977.211	level 1	C9H11NO2	Phenylalanine	NSCs/Scaffold vs SCI	0.999183	0.994322	1.08499	0.0184555	0.194477
Positive	4.29	166.086	912.567	977.211	level 1	C9H11NO2	Phenylalanine	NSCs/Scaffold vs Scaffold	0.691752	1.19675	1.08499	0.0184555	0.194477
Positive	2.17	169.037	910.327	952.44	level 1	C5H4N4O3	Uric acid	SCI vs Sham	0.0801495	4.73752	1.15434	0.119178	0.00278821
Positive	2.17	169.037	910.327	952.44	level 1	C5H4N4O3	Uric acid	Scaffold vs Sham	0.0668331	5.38923	1.15434	0.119178	0.00278821
Positive	2.17	169.037	910.327	952.44	level 1	C5H4N4O3	Uric acid	Scaffold vs SCI	0.713644	1.13756	1.15434	0.119178	0.00278821
Positive	2.17	169.037	910.327	952.44	level 1	C5H4N4O3	Uric acid	NSCs/Scaffold vs Sham	0.0446595	5.10359	1.15434	0.119178	0.00278821
Positive	2.17	169.037	910.327	952.44	level 1	C5H4N4O3	Uric acid	NSCs/Scaffold vs SCI	0.651404	1.07727	1.15434	0.119178	0.00278821
Positive	2.17	169.037	910.327	952.44	level 1	C5H4N4O3	Uric acid	NSCs/Scaffold vs Scaffold	0.713644	0.946998	1.15434	0.119178	0.00278821
Positive	0.77	169.096	880	767.408	level 3	C8H12N2O2	Pyridoxamine	SCI vs Sham	0.0179564	1.67637	1.20633	0.0378553	0.00265647
Positive	0.77	169.096	880	767.408	level 3	C8H12N2O2	Pyridoxamine	Scaffold vs Sham	2.7554e-06	2.24241	1.20633	0.0378553	0.00265647
Positive	0.77	169.096	880	767.408	level 3	C8H12N2O2	Pyridoxamine	NSCs/Scaffold vs Sham	2.22975e-06	2.19209	1.20633	0.0378553	0.00265647
Positive	0.77	169.096	880	767.408	level 3	C8H12N2O2	Pyridoxamine	Scaffold vs SCI	0.00946897	1.33766	1.20633	0.0378553	0.00265647
Positive	0.77	169.096	880	767.408	level 3	C8H12N2O2	Pyridoxamine	NSCs/Scaffold vs SCI	0.00978266	1.30764	1.20633	0.0378553	0.00265647
Positive	0.77	169.096	880	767.408	level 3	C8H12N2O2	Pyridoxamine	NSCs/Scaffold vs Scaffold	0.99943	0.977558	1.20633	0.0378553	0.00265647
Positive	0.84	170.092	907.443	911.661	level 2	C7H11N3O2	N(PAI)-METHYL-L-HISTIDINE	SCI vs Sham	1.94158e-06	2.1755	0.940225	0.0491832	0.00494591
Positive	0.84	170.092	907.443	911.661	level 2	C7H11N3O2	N(PAI)-METHYL-L-HISTIDINE	Scaffold vs Sham	0.000319126	1.68077	0.940225	0.0491832	0.00494591
Positive	0.84	170.092	907.443	911.661	level 2	C7H11N3O2	N(PAI)-METHYL-L-HISTIDINE	Scaffold vs SCI	0.113351	0.772589	0.940225	0.0491832	0.00494591
Positive	0.84	170.092	907.443	911.661	level 2	C7H11N3O2	N(PAI)-METHYL-L-HISTIDINE	NSCs/Scaffold vs Sham	7.96512e-06	2.01796	0.940225	0.0491832	0.00494591
Positive	0.84	170.092	907.443	911.661	level 2	C7H11N3O2	N(PAI)-METHYL-L-HISTIDINE	NSCs/Scaffold vs SCI	0.565673	0.927583	0.940225	0.0491832	0.00494591
Positive	0.84	170.092	907.443	911.661	level 2	C7H11N3O2	N(PAI)-METHYL-L-HISTIDINE	NSCs/Scaffold vs Scaffold	0.267025	1.20062	0.940225	0.0491832	0.00494591
Positive	0.84	175.118	922.898	935.94	level 1	C6H14N4O2	L-Arginine	SCI vs Sham	0.999924	0.998581	0.274493	0.0162985	0.00359217
Positive	0.84	175.118	922.898	935.94	level 1	C6H14N4O2	L-Arginine	Scaffold vs Sham	0.992701	1.03999	0.274493	0.0162985	0.00359217
Positive	0.84	175.118	922.898	935.94	level 1	C6H14N4O2	L-Arginine	Scaffold vs SCI	0.999858	1.04147	0.274493	0.0162985	0.00359217
Positive	0.84	175.118	922.898	935.94	level 1	C6H14N4O2	L-Arginine	NSCs/Scaffold vs Sham	0.889375	0.902552	0.274493	0.0162985	0.00359217
Positive	0.84	175.118	922.898	935.94	level 1	C6H14N4O2	L-Arginine	NSCs/Scaffold vs SCI	0.928467	0.903834	0.274493	0.0162985	0.00359217
Positive	0.84	175.118	922.898	935.94	level 1	C6H14N4O2	L-Arginine	NSCs/Scaffold vs Scaffold	0.861263	0.867844	0.274493	0.0162985	0.00359217
Positive	1.58	176.056	888.635	880.782	level 2	C6H9NO5	N-Acetyl-DL-aspartic acid	SCI vs Sham	0.00295237	0.628749	0.82907	0.0314767	0.00397946
Positive	1.58	176.056	888.635	880.782	level 2	C6H9NO5	N-Acetyl-DL-aspartic acid	Scaffold vs Sham	0.00961264	0.487071	0.82907	0.0314767	0.00397946
Positive	1.58	176.056	888.635	880.782	level 2	C6H9NO5	N-Acetyl-DL-aspartic acid	Scaffold vs SCI	0.547413	0.774668	0.82907	0.0314767	0.00397946
Positive	1.58	176.056	888.635	880.782	level 2	C6H9NO5	N-Acetyl-DL-aspartic acid	NSCs/Scaffold vs Sham	6.82527e-08	0.482156	0.82907	0.0314767	0.00397946
Positive	1.58	176.056	888.635	880.782	level 2	C6H9NO5	N-Acetyl-DL-aspartic acid	NSCs/Scaffold vs SCI	0.261947	0.766851	0.82907	0.0314767	0.00397946
Positive	1.58	176.056	888.635	880.782	level 2	C6H9NO5	N-Acetyl-DL-aspartic acid	NSCs/Scaffold vs Scaffold	0.998445	0.989909	0.82907	0.0314767	0.00397946
Positive	0.94	176.101	883.846	939.818	level 2	C6H13N3O3	L-Citrulline	SCI vs Sham	6.37497e-05	2.29528	1.23544	0.039584	0.00195545
Positive	0.94	176.101	883.846	939.818	level 2	C6H13N3O3	L-Citrulline	Scaffold vs Sham	2.38844e-05	2.22557	1.23544	0.039584	0.00195545
Positive	0.94	176.101	883.846	939.818	level 2	C6H13N3O3	L-Citrulline	Scaffold vs SCI	0.481227	0.969626	1.23544	0.039584	0.00195545
Positive	0.94	176.101	883.846	939.818	level 2	C6H13N3O3	L-Citrulline	NSCs/Scaffold vs Sham	3.52572e-06	2.61151	1.23544	0.039584	0.00195545
Positive	0.94	176.101	883.846	939.818	level 2	C6H13N3O3	L-Citrulline	NSCs/Scaffold vs SCI	0.201326	1.13777	1.23544	0.039584	0.00195545
Positive	0.94	176.101	883.846	939.818	level 2	C6H13N3O3	L-Citrulline	NSCs/Scaffold vs Scaffold	0.481227	1.17342	1.23544	0.039584	0.00195545
Positive	1.04	177.039	888.945	919.879	level 2	C6H8O6	l-ascorbic acid	SCI vs Sham	0.00320951	0.716975	0.872624	0.028082	0.00222347
Positive	1.04	177.039	888.945	919.879	level 2	C6H8O6	l-ascorbic acid	Scaffold vs Sham	0.000345457	0.543911	0.872624	0.028082	0.00222347
Positive	1.04	177.039	888.945	919.879	level 2	C6H8O6	l-ascorbic acid	Scaffold vs SCI	0.251484	0.758619	0.872624	0.028082	0.00222347
Positive	1.04	177.039	888.945	919.879	level 2	C6H8O6	l-ascorbic acid	NSCs/Scaffold vs Sham	0.00184859	0.570046	0.872624	0.028082	0.00222347
Positive	1.04	177.039	888.945	919.879	level 2	C6H8O6	l-ascorbic acid	NSCs/Scaffold vs SCI	0.304592	0.79507	0.872624	0.028082	0.00222347
Positive	1.04	177.039	888.945	919.879	level 2	C6H8O6	l-ascorbic acid	NSCs/Scaffold vs Scaffold	0.99989	1.04805	0.872624	0.028082	0.00222347
Positive	3.99	182.078	926.607	885.392	level 1	C9H11NO3	Tyrosine	SCI vs Sham	0.996975	1.03966	1.3106	0.0107577	0.131667
Positive	3.99	182.078	926.607	885.392	level 1	C9H11NO3	Tyrosine	Scaffold vs Sham	0.20568	1.11452	1.3106	0.0107577	0.131667
Positive	3.99	182.078	926.607	885.392	level 1	C9H11NO3	Tyrosine	Scaffold vs SCI	0.0790722	1.072	1.3106	0.0107577	0.131667
Positive	3.99	182.078	926.607	885.392	level 1	C9H11NO3	Tyrosine	NSCs/Scaffold vs Sham	0.109911	1.14543	1.3106	0.0107577	0.131667
Positive	3.99	182.078	926.607	885.392	level 1	C9H11NO3	Tyrosine	NSCs/Scaffold vs SCI	0.0496866	1.10173	1.3106	0.0107577	0.131667
Positive	3.99	182.078	926.607	885.392	level 1	C9H11NO3	Tyrosine	NSCs/Scaffold vs Scaffold	0.992519	1.02773	1.3106	0.0107577	0.131667
Positive	0.86	184.073	908.889	933.446	level 2	C5H15NO4P+	Phosphocholine	SCI vs Sham	0.000172764	0.639792	1.1999	0.0215189	0.00238637
Positive	0.86	184.073	908.889	933.446	level 2	C5H15NO4P+	Phosphocholine	Scaffold vs Sham	5.27125e-06	0.56603	1.1999	0.0215189	0.00238637
Positive	0.86	184.073	908.889	933.446	level 2	C5H15NO4P+	Phosphocholine	Scaffold vs SCI	0.136787	0.88471	1.1999	0.0215189	0.00238637
Positive	0.86	184.073	908.889	933.446	level 2	C5H15NO4P+	Phosphocholine	NSCs/Scaffold vs Sham	1.59596e-07	0.541401	1.1999	0.0215189	0.00238637
Positive	0.86	184.073	908.889	933.446	level 2	C5H15NO4P+	Phosphocholine	NSCs/Scaffold vs SCI	0.00777415	0.846214	1.1999	0.0215189	0.00238637
Positive	0.86	184.073	908.889	933.446	level 2	C5H15NO4P+	Phosphocholine	NSCs/Scaffold vs Scaffold	0.219875	0.956488	1.1999	0.0215189	0.00238637
Positive	4.47	189.124	904.606	872.701	level 2	C8H16N2O3	Gly-Leu	SCI vs Sham	0.480984	0.895373	0.935558	0.0183577	0.00509999
Positive	4.47	189.124	904.606	872.701	level 2	C8H16N2O3	Gly-Leu	Scaffold vs Sham	0.0470843	0.812462	0.935558	0.0183577	0.00509999
Positive	4.47	189.124	904.606	872.701	level 2	C8H16N2O3	Gly-Leu	NSCs/Scaffold vs Sham	0.0344623	0.800579	0.935558	0.0183577	0.00509999
Positive	4.47	189.124	904.606	872.701	level 2	C8H16N2O3	Gly-Leu	Scaffold vs SCI	0.507332	0.907401	0.935558	0.0183577	0.00509999
Positive	4.47	189.124	904.606	872.701	level 2	C8H16N2O3	Gly-Leu	NSCs/Scaffold vs SCI	0.449299	0.894129	0.935558	0.0183577	0.00509999
Positive	4.47	189.124	904.606	872.701	level 2	C8H16N2O3	Gly-Leu	NSCs/Scaffold vs Scaffold	0.999955	0.985373	0.935558	0.0183577	0.00509999
Positive	5.43	192.069	969.347	981.28	level 2	C10H9NO3	5-Hydroxyindoleacetic acid	SCI vs Sham	0.00927916	1.55061	0.762592	0.0382401	0.00281899
Positive	5.43	192.069	969.347	981.28	level 2	C10H9NO3	5-Hydroxyindoleacetic acid	Scaffold vs Sham	0.995968	0.957431	0.762592	0.0382401	0.00281899
Positive	5.43	192.069	969.347	981.28	level 2	C10H9NO3	5-Hydroxyindoleacetic acid	NSCs/Scaffold vs Sham	0.00165744	1.65423	0.762592	0.0382401	0.00281899
Positive	5.43	192.069	969.347	981.28	level 2	C10H9NO3	5-Hydroxyindoleacetic acid	Scaffold vs SCI	0.0215415	0.617455	0.762592	0.0382401	0.00281899
Positive	5.43	192.069	969.347	981.28	level 2	C10H9NO3	5-Hydroxyindoleacetic acid	NSCs/Scaffold vs SCI	0.876097	1.06683	0.762592	0.0382401	0.00281899
Positive	5.43	192.069	969.347	981.28	level 2	C10H9NO3	5-Hydroxyindoleacetic acid	NSCs/Scaffold vs Scaffold	0.00422424	1.72778	0.762592	0.0382401	0.00281899
Positive	4.09	203.139	880	813.447	level 1	C9H18N2O3	Alanyl-Leucine	SCI vs Sham	9.44508e-05	1.41801	1.31798	0.0212931	0.159876
Positive	4.09	203.139	880	813.447	level 1	C9H18N2O3	Alanyl-Leucine	Scaffold vs Sham	0.102534	1.07235	1.31798	0.0212931	0.159876
Positive	4.09	203.139	880	813.447	level 1	C9H18N2O3	Alanyl-Leucine	Scaffold vs SCI	0.00797796	0.756236	1.31798	0.0212931	0.159876
Positive	4.09	203.139	880	813.447	level 1	C9H18N2O3	Alanyl-Leucine	NSCs/Scaffold vs Sham	0.00797796	1.1918	1.31798	0.0212931	0.159876
Positive	4.09	203.139	880	813.447	level 1	C9H18N2O3	Alanyl-Leucine	NSCs/Scaffold vs SCI	0.102534	0.840471	1.31798	0.0212931	0.159876
Positive	4.09	203.139	880	813.447	level 1	C9H18N2O3	Alanyl-Leucine	NSCs/Scaffold vs Scaffold	0.188844	1.11139	1.31798	0.0212931	0.159876
Positive	1.02	203.149	880	646.686	level 3	C8H18N4O2	Assymetrical dimethylarginine	SCI vs Sham	2.01657e-05	2.48219	0.999198	0.0459436	0.00953051
Positive	1.02	203.149	880	646.686	level 3	C8H18N4O2	Assymetrical dimethylarginine	Scaffold vs Sham	2.01657e-05	2.7587	0.999198	0.0459436	0.00953051
Positive	1.02	203.149	880	646.686	level 3	C8H18N4O2	Assymetrical dimethylarginine	Scaffold vs SCI	0.913615	1.1114	0.999198	0.0459436	0.00953051
Positive	1.02	203.149	880	646.686	level 3	C8H18N4O2	Assymetrical dimethylarginine	NSCs/Scaffold vs Sham	5.47218e-05	2.43059	0.999198	0.0459436	0.00953051
Positive	1.02	203.149	880	646.686	level 3	C8H18N4O2	Assymetrical dimethylarginine	NSCs/Scaffold vs SCI	0.701853	0.979209	0.999198	0.0459436	0.00953051
Positive	1.02	203.149	880	646.686	level 3	C8H18N4O2	Assymetrical dimethylarginine	NSCs/Scaffold vs Scaffold	0.701853	0.881062	0.999198	0.0459436	0.00953051
Positive	1.94	204.123	884.025	933.938	level 2	C9H18NO4+	Acetylcarnitine	SCI vs Sham	4.70443e-05	3.89271	1.24415	0.0566252	0.00361841
Positive	1.94	204.123	884.025	933.938	level 2	C9H18NO4+	Acetylcarnitine	Scaffold vs Sham	4.70443e-05	3.79473	1.24415	0.0566252	0.00361841
Positive	1.94	204.123	884.025	933.938	level 2	C9H18NO4+	Acetylcarnitine	Scaffold vs SCI	0.694459	0.97483	1.24415	0.0566252	0.00361841
Positive	1.94	204.123	884.025	933.938	level 2	C9H18NO4+	Acetylcarnitine	NSCs/Scaffold vs Sham	1.23095e-06	5.25087	1.24415	0.0566252	0.00361841
Positive	1.94	204.123	884.025	933.938	level 2	C9H18NO4+	Acetylcarnitine	NSCs/Scaffold vs SCI	0.119973	1.3489	1.24415	0.0566252	0.00361841
Positive	1.94	204.123	884.025	933.938	level 2	C9H18NO4+	Acetylcarnitine	NSCs/Scaffold vs Scaffold	0.23431	1.38373	1.24415	0.0566252	0.00361841
Positive	1.03	204.125	927.268	911.857	level 2	C9H18NO4+	Acetylcarnitine [M]+	SCI vs Sham	7.531e-05	3.75166	1.27737	0.0584125	0.00518261
Positive	1.03	204.125	927.268	911.857	level 2	C9H18NO4+	Acetylcarnitine [M]+	Scaffold vs Sham	1.91031e-05	3.87865	1.27737	0.0584125	0.00518261
Positive	1.03	204.125	927.268	911.857	level 2	C9H18NO4+	Acetylcarnitine [M]+	Scaffold vs SCI	0.454428	1.03385	1.27737	0.0584125	0.00518261
Positive	1.03	204.125	927.268	911.857	level 2	C9H18NO4+	Acetylcarnitine [M]+	NSCs/Scaffold vs Sham	2.53825e-06	5.05002	1.27737	0.0584125	0.00518261
Positive	1.03	204.125	927.268	911.857	level 2	C9H18NO4+	Acetylcarnitine [M]+	NSCs/Scaffold vs SCI	0.145067	1.34608	1.27737	0.0584125	0.00518261
Positive	1.03	204.125	927.268	911.857	level 2	C9H18NO4+	Acetylcarnitine [M]+	NSCs/Scaffold vs Scaffold	0.460694	1.302	1.27737	0.0584125	0.00518261
Positive	4.84	205.097	937.851	965.837	level 1	C11H12N2O2	Tryptophan	SCI vs Sham	0.000996371	1.49318	1.07045	0.0209718	0.00514703
Positive	4.84	205.097	937.851	965.837	level 1	C11H12N2O2	Tryptophan	Scaffold vs Sham	0.0222541	1.26221	1.07045	0.0209718	0.00514703
Positive	4.84	205.097	937.851	965.837	level 1	C11H12N2O2	Tryptophan	NSCs/Scaffold vs Sham	3.35619e-05	1.66454	1.07045	0.0209718	0.00514703
Positive	4.84	205.097	937.851	965.837	level 1	C11H12N2O2	Tryptophan	Scaffold vs SCI	0.767204	0.845315	1.07045	0.0209718	0.00514703
Positive	4.84	205.097	937.851	965.837	level 1	C11H12N2O2	Tryptophan	NSCs/Scaffold vs SCI	0.552497	1.11476	1.07045	0.0209718	0.00514703
Positive	4.84	205.097	937.851	965.837	level 1	C11H12N2O2	Tryptophan	NSCs/Scaffold vs Scaffold	0.144225	1.31875	1.07045	0.0209718	0.00514703
Positive	4.41	206.138	921.644	736.122	level 2	C9H19NO4	Panthenol	SCI vs Sham	0.280658	0.960226	1.49532	0.00442572	0.00153725
Positive	4.41	206.138	921.644	736.122	level 2	C9H19NO4	Panthenol	Scaffold vs Sham	0.337455	0.962503	1.49532	0.00442572	0.00153725
Positive	4.41	206.138	921.644	736.122	level 2	C9H19NO4	Panthenol	NSCs/Scaffold vs Sham	0.935817	0.986848	1.49532	0.00442572	0.00153725
Positive	4.41	206.138	921.644	736.122	level 2	C9H19NO4	Panthenol	Scaffold vs SCI	0.999997	1.00237	1.49532	0.00442572	0.00153725
Positive	4.41	206.138	921.644	736.122	level 2	C9H19NO4	Panthenol	NSCs/Scaffold vs SCI	0.616257	1.02772	1.49532	0.00442572	0.00153725
Positive	4.41	206.138	921.644	736.122	level 2	C9H19NO4	Panthenol	NSCs/Scaffold vs Scaffold	0.66922	1.02529	1.49532	0.00442572	0.00153725
Positive	4.13	209.09	848.514	880.345	level 1	C10H12N2O3	Kynurenine	SCI vs Sham	0.982882	1.22855	1.47072	0.120771	0.00334438
Positive	4.13	209.09	848.514	880.345	level 1	C10H12N2O3	Kynurenine	Scaffold vs Sham	0.673815	0.790785	1.47072	0.120771	0.00334438
Positive	4.13	209.09	848.514	880.345	level 1	C10H12N2O3	Kynurenine	Scaffold vs SCI	0.765386	0.643674	1.47072	0.120771	0.00334438
Positive	4.13	209.09	848.514	880.345	level 1	C10H12N2O3	Kynurenine	NSCs/Scaffold vs Sham	0.987049	0.960222	1.47072	0.120771	0.00334438
Positive	4.13	209.09	848.514	880.345	level 1	C10H12N2O3	Kynurenine	NSCs/Scaffold vs SCI	0.99999	0.781589	1.47072	0.120771	0.00334438
Positive	4.13	209.09	848.514	880.345	level 1	C10H12N2O3	Kynurenine	NSCs/Scaffold vs Scaffold	0.690481	1.21426	1.47072	0.120771	0.00334438
Positive	4.05	218.141	831.925	883.692	level 2	C10H19NO4	Propionylcarnitine	SCI vs Sham	0.000170348	3.86891	1.25043	0.0767809	0.0371336
Positive	4.05	218.141	831.925	883.692	level 2	C10H19NO4	Propionylcarnitine	Scaffold vs Sham	5.84246e-05	4.13524	1.25043	0.0767809	0.0371336
Positive	4.05	218.141	831.925	883.692	level 2	C10H19NO4	Propionylcarnitine	Scaffold vs SCI	0.445107	1.06884	1.25043	0.0767809	0.0371336
Positive	4.05	218.141	831.925	883.692	level 2	C10H19NO4	Propionylcarnitine	NSCs/Scaffold vs Sham	1.12687e-06	5.31657	1.25043	0.0767809	0.0371336
Positive	4.05	218.141	831.925	883.692	level 2	C10H19NO4	Propionylcarnitine	NSCs/Scaffold vs SCI	0.0436294	1.37418	1.25043	0.0767809	0.0371336
Positive	4.05	218.141	831.925	883.692	level 2	C10H19NO4	Propionylcarnitine	NSCs/Scaffold vs Scaffold	0.203272	1.28567	1.25043	0.0767809	0.0371336
Positive	4.43	220.119	817.244	967.247	level 2	C9H17NO5	D-Pantothenic acid	SCI vs Sham	0.558556	1.17559	0.209517	0.0324624	0.00120783
Positive	4.43	220.119	817.244	967.247	level 2	C9H17NO5	D-Pantothenic acid	Scaffold vs Sham	1	1.1801	0.209517	0.0324624	0.00120783
Positive	4.43	220.119	817.244	967.247	level 2	C9H17NO5	D-Pantothenic acid	Scaffold vs SCI	0.974552	1.00383	0.209517	0.0324624	0.00120783
Positive	4.43	220.119	817.244	967.247	level 2	C9H17NO5	D-Pantothenic acid	NSCs/Scaffold vs Sham	0.999479	1.01154	0.209517	0.0324624	0.00120783
Positive	4.43	220.119	817.244	967.247	level 2	C9H17NO5	D-Pantothenic acid	NSCs/Scaffold vs SCI	0.0577679	0.860452	0.209517	0.0324624	0.00120783
Positive	4.43	220.119	817.244	967.247	level 2	C9H17NO5	D-Pantothenic acid	NSCs/Scaffold vs Scaffold	0.999943	0.857167	0.209517	0.0324624	0.00120783
Positive	8.74	230.248	804.413	808.11	level 2	C14H31NO	N,N-Dimethyldodecylamine N-oxide	SCI vs Sham	0.160397	0.833092	0.719944	0.0557908	0.00384448
Positive	8.74	230.248	804.413	808.11	level 2	C14H31NO	N,N-Dimethyldodecylamine N-oxide	Scaffold vs Sham	0.01581	0.410922	0.719944	0.0557908	0.00384448
Positive	8.74	230.248	804.413	808.11	level 2	C14H31NO	N,N-Dimethyldodecylamine N-oxide	Scaffold vs SCI	0.211533	0.493249	0.719944	0.0557908	0.00384448
Positive	8.74	230.248	804.413	808.11	level 2	C14H31NO	N,N-Dimethyldodecylamine N-oxide	NSCs/Scaffold vs Sham	0.01581	1.07707	0.719944	0.0557908	0.00384448
Positive	8.74	230.248	804.413	808.11	level 2	C14H31NO	N,N-Dimethyldodecylamine N-oxide	NSCs/Scaffold vs SCI	0.257876	1.29286	0.719944	0.0557908	0.00384448
Positive	8.74	230.248	804.413	808.11	level 2	C14H31NO	N,N-Dimethyldodecylamine N-oxide	NSCs/Scaffold vs Scaffold	0.783595	2.62112	0.719944	0.0557908	0.00384448
Positive	4.53	232.154	853.357	829.622	level 2	C11H21NO4	Butyryl carnitine (isomer of 920)	SCI vs Sham	1.01564e-05	12.1704	1.39226	0.100969	0.00134333
Positive	4.53	232.154	853.357	829.622	level 2	C11H21NO4	Butyryl carnitine (isomer of 920)	Scaffold vs Sham	0.000229004	8.0923	1.39226	0.100969	0.00134333
Positive	4.53	232.154	853.357	829.622	level 2	C11H21NO4	Butyryl carnitine (isomer of 920)	Scaffold vs SCI	0.358702	0.664919	1.39226	0.100969	0.00134333
Positive	4.53	232.154	853.357	829.622	level 2	C11H21NO4	Butyryl carnitine (isomer of 920)	NSCs/Scaffold vs Sham	7.20154e-07	11.9436	1.39226	0.100969	0.00134333
Positive	4.53	232.154	853.357	829.622	level 2	C11H21NO4	Butyryl carnitine (isomer of 920)	NSCs/Scaffold vs SCI	0.229456	0.981366	1.39226	0.100969	0.00134333
Positive	4.53	232.154	853.357	829.622	level 2	C11H21NO4	Butyryl carnitine (isomer of 920)	NSCs/Scaffold vs Scaffold	0.056106	1.47592	1.39226	0.100969	0.00134333
Positive	13.73	237.22	880	759.665	level 3	C16H28O	Velvione	SCI vs Sham	0.00274125	1.21114	0.448627	0.025887	0.00951675
Positive	13.73	237.22	880	759.665	level 3	C16H28O	Velvione	Scaffold vs Sham	0.606283	1.31689	0.448627	0.025887	0.00951675
Positive	13.73	237.22	880	759.665	level 3	C16H28O	Velvione	Scaffold vs SCI	0.999855	1.08731	0.448627	0.025887	0.00951675
Positive	13.73	237.22	880	759.665	level 3	C16H28O	Velvione	NSCs/Scaffold vs Sham	0.550218	1.18036	0.448627	0.025887	0.00951675
Positive	13.73	237.22	880	759.665	level 3	C16H28O	Velvione	NSCs/Scaffold vs SCI	0.758219	0.974583	0.448627	0.025887	0.00951675
Positive	13.73	237.22	880	759.665	level 3	C16H28O	Velvione	NSCs/Scaffold vs Scaffold	0.997928	0.896322	0.448627	0.025887	0.00951675
Positive	3.97	240.109	700.88	960.748	level 2	C9H13N5O3	Dihydrobiopterin	SCI vs Sham	0.00101758	1.76272	1.50779	0.037635	0.0751196
Positive	3.97	240.109	700.88	960.748	level 2	C9H13N5O3	Dihydrobiopterin	Scaffold vs Sham	0.990305	1.12024	1.50779	0.037635	0.0751196
Positive	3.97	240.109	700.88	960.748	level 2	C9H13N5O3	Dihydrobiopterin	Scaffold vs SCI	0.0380681	0.635519	1.50779	0.037635	0.0751196
Positive	3.97	240.109	700.88	960.748	level 2	C9H13N5O3	Dihydrobiopterin	NSCs/Scaffold vs Sham	0.0951023	1.27516	1.50779	0.037635	0.0751196
Positive	3.97	240.109	700.88	960.748	level 2	C9H13N5O3	Dihydrobiopterin	NSCs/Scaffold vs SCI	0.0137171	0.723405	1.50779	0.037635	0.0751196
Positive	3.97	240.109	700.88	960.748	level 2	C9H13N5O3	Dihydrobiopterin	NSCs/Scaffold vs Scaffold	0.667073	1.13829	1.50779	0.037635	0.0751196
Positive	0.86	241.131	646.347	958.175	level 2	C10H16N4O3	L-Anserine	SCI vs Sham	0.00020686	0.744996	0.641918	0.0397408	0.001389
Positive	0.86	241.131	646.347	958.175	level 2	C10H16N4O3	L-Anserine	Scaffold vs Sham	0.00103807	0.552664	0.641918	0.0397408	0.001389
Positive	0.86	241.131	646.347	958.175	level 2	C10H16N4O3	L-Anserine	Scaffold vs SCI	0.811676	0.741835	0.641918	0.0397408	0.001389
Positive	0.86	241.131	646.347	958.175	level 2	C10H16N4O3	L-Anserine	NSCs/Scaffold vs Sham	0.690229	0.915724	0.641918	0.0397408	0.001389
Positive	0.86	241.131	646.347	958.175	level 2	C10H16N4O3	L-Anserine	NSCs/Scaffold vs SCI	0.99844	1.22917	0.641918	0.0397408	0.001389
Positive	0.86	241.131	646.347	958.175	level 2	C10H16N4O3	L-Anserine	NSCs/Scaffold vs Scaffold	0.934929	1.65693	0.641918	0.0397408	0.001389
Positive	10.5	242.28	750	750	level 3	C16H35N	dimethyl(tetradecyl)amine	SCI vs Sham	0.922019	0.965827	0.812701	0.0277732	0.0288678
Positive	10.5	242.28	750	750	level 3	C16H35N	dimethyl(tetradecyl)amine	Scaffold vs Sham	0.0323756	0.859946	0.812701	0.0277732	0.0288678
Positive	10.5	242.28	750	750	level 3	C16H35N	dimethyl(tetradecyl)amine	Scaffold vs SCI	0.0323756	0.890373	0.812701	0.0277732	0.0288678
Positive	10.5	242.28	750	750	level 3	C16H35N	dimethyl(tetradecyl)amine	NSCs/Scaffold vs Sham	0.922019	1.09708	0.812701	0.0277732	0.0288678
Positive	10.5	242.28	750	750	level 3	C16H35N	dimethyl(tetradecyl)amine	NSCs/Scaffold vs SCI	0.922019	1.1359	0.812701	0.0277732	0.0288678
Positive	10.5	242.28	750	750	level 3	C16H35N	dimethyl(tetradecyl)amine	NSCs/Scaffold vs Scaffold	0.0323756	1.27575	0.812701	0.0277732	0.0288678
Positive	6.8	243.087	841.542	847.773	level 2	C12H10N4O2	7,8-dimethylalloxazine (lumichrome)	SCI vs Sham	0.186426	0.841287	1.24888	0.0348595	0.00607381
Positive	6.8	243.087	841.542	847.773	level 2	C12H10N4O2	7,8-dimethylalloxazine (lumichrome)	Scaffold vs Sham	0.00703236	0.652404	1.24888	0.0348595	0.00607381
Positive	6.8	243.087	841.542	847.773	level 2	C12H10N4O2	7,8-dimethylalloxazine (lumichrome)	Scaffold vs SCI	0.0834374	0.775483	1.24888	0.0348595	0.00607381
Positive	6.8	243.087	841.542	847.773	level 2	C12H10N4O2	7,8-dimethylalloxazine (lumichrome)	NSCs/Scaffold vs Sham	0.0457126	0.780733	1.24888	0.0348595	0.00607381
Positive	6.8	243.087	841.542	847.773	level 2	C12H10N4O2	7,8-dimethylalloxazine (lumichrome)	NSCs/Scaffold vs SCI	0.300526	0.928022	1.24888	0.0348595	0.00607381
Positive	6.8	243.087	841.542	847.773	level 2	C12H10N4O2	7,8-dimethylalloxazine (lumichrome)	NSCs/Scaffold vs Scaffold	0.300526	1.1967	1.24888	0.0348595	0.00607381
Positive	1.88	244.093	932.57	945.295	level 2	C9H13N3O5	Cytidine	SCI vs Sham	0.99975	1.02123	0.668682	0.0186925	0.00547857
Positive	1.88	244.093	932.57	945.295	level 2	C9H13N3O5	Cytidine	Scaffold vs Sham	0.0429886	0.729297	0.668682	0.0186925	0.00547857
Positive	1.88	244.093	932.57	945.295	level 2	C9H13N3O5	Cytidine	NSCs/Scaffold vs Sham	0.971627	0.932119	0.668682	0.0186925	0.00547857
Positive	1.88	244.093	932.57	945.295	level 2	C9H13N3O5	Cytidine	Scaffold vs SCI	0.0301023	0.714138	0.668682	0.0186925	0.00547857
Positive	1.88	244.093	932.57	945.295	level 2	C9H13N3O5	Cytidine	NSCs/Scaffold vs SCI	0.949519	0.912744	0.668682	0.0186925	0.00547857
Positive	1.88	244.093	932.57	945.295	level 2	C9H13N3O5	Cytidine	NSCs/Scaffold vs Scaffold	0.107459	1.27811	0.668682	0.0186925	0.00547857
Positive	9.81	245.077	750	750	level 3	C9H12N2O6	Uridine	SCI vs Sham	0.302895	0.926334	0.67048	0.0118374	0.0174741
Positive	9.81	245.077	750	750	level 3	C9H12N2O6	Uridine	Scaffold vs Sham	0.138751	0.898904	0.67048	0.0118374	0.0174741
Positive	9.81	245.077	750	750	level 3	C9H12N2O6	Uridine	NSCs/Scaffold vs Sham	0.149517	0.903783	0.67048	0.0118374	0.0174741
Positive	9.81	245.077	750	750	level 3	C9H12N2O6	Uridine	Scaffold vs SCI	0.944197	0.970389	0.67048	0.0118374	0.0174741
Positive	9.81	245.077	750	750	level 3	C9H12N2O6	Uridine	NSCs/Scaffold vs SCI	0.966374	0.975655	0.67048	0.0118374	0.0174741
Positive	9.81	245.077	750	750	level 3	C9H12N2O6	Uridine	NSCs/Scaffold vs Scaffold	0.999586	1.00543	0.67048	0.0118374	0.0174741
Positive	5.42	246.171	647.527	798.047	level 2	[C12H24NO4]+	ACar 5:0	SCI vs Sham	1.52954e-05	6.36885	1.27543	0.0711182	0.00273729
Positive	5.42	246.171	647.527	798.047	level 2	[C12H24NO4]+	ACar 5:0	Scaffold vs Sham	5.92077e-05	5.15464	1.27543	0.0711182	0.00273729
Positive	5.42	246.171	647.527	798.047	level 2	[C12H24NO4]+	ACar 5:0	Scaffold vs SCI	0.82983	0.809352	1.27543	0.0711182	0.00273729
Positive	5.42	246.171	647.527	798.047	level 2	[C12H24NO4]+	ACar 5:0	NSCs/Scaffold vs Sham	3.62606e-05	6.0461	1.27543	0.0711182	0.00273729
Positive	5.42	246.171	647.527	798.047	level 2	[C12H24NO4]+	ACar 5:0	NSCs/Scaffold vs SCI	0.82983	0.949323	1.27543	0.0711182	0.00273729
Positive	5.42	246.171	647.527	798.047	level 2	[C12H24NO4]+	ACar 5:0	NSCs/Scaffold vs Scaffold	0.878726	1.17294	1.27543	0.0711182	0.00273729
Positive	0.9	258.11	814.752	956.773	level 2	[C8H21NO6P]+	sn-Glycero-3-phosphocholine	SCI vs Sham	0.000431555	0.406279	0.982559	0.0559066	0.00262691
Positive	0.9	258.11	814.752	956.773	level 2	[C8H21NO6P]+	sn-Glycero-3-phosphocholine	Scaffold vs Sham	2.56334e-08	0.217139	0.982559	0.0559066	0.00262691
Positive	0.9	258.11	814.752	956.773	level 2	[C8H21NO6P]+	sn-Glycero-3-phosphocholine	NSCs/Scaffold vs Sham	8.01154e-07	0.285405	0.982559	0.0559066	0.00262691
Positive	0.9	258.11	814.752	956.773	level 2	[C8H21NO6P]+	sn-Glycero-3-phosphocholine	Scaffold vs SCI	0.00355466	0.534459	0.982559	0.0559066	0.00262691
Positive	0.9	258.11	814.752	956.773	level 2	[C8H21NO6P]+	sn-Glycero-3-phosphocholine	NSCs/Scaffold vs SCI	0.104609	0.702486	0.982559	0.0559066	0.00262691
Positive	0.9	258.11	814.752	956.773	level 2	[C8H21NO6P]+	sn-Glycero-3-phosphocholine	NSCs/Scaffold vs Scaffold	0.483295	1.31439	0.982559	0.0559066	0.00262691
Positive	6.21	260.186	887.672	938.224	level 2	C13H25NO4	Hexanoyl-L-Carnitine	SCI vs Sham	5.57896e-06	8.75408	1.26207	0.139811	0.00426587
Positive	6.21	260.186	887.672	938.224	level 2	C13H25NO4	Hexanoyl-L-Carnitine	Scaffold vs Sham	0.000316038	6.35703	1.26207	0.139811	0.00426587
Positive	6.21	260.186	887.672	938.224	level 2	C13H25NO4	Hexanoyl-L-Carnitine	Scaffold vs SCI	0.265993	0.726179	1.26207	0.139811	0.00426587
Positive	6.21	260.186	887.672	938.224	level 2	C13H25NO4	Hexanoyl-L-Carnitine	NSCs/Scaffold vs Sham	1.53e-06	12.8074	1.26207	0.139811	0.00426587
Positive	6.21	260.186	887.672	938.224	level 2	C13H25NO4	Hexanoyl-L-Carnitine	NSCs/Scaffold vs SCI	0.397361	1.46303	1.26207	0.139811	0.00426587
Positive	6.21	260.186	887.672	938.224	level 2	C13H25NO4	Hexanoyl-L-Carnitine	NSCs/Scaffold vs Scaffold	0.0764495	2.01469	1.26207	0.139811	0.00426587
Positive	4.99	261.146	883.71	901.292	level 2	C11H20N2O5	gamma-Glutamylleucine	SCI vs Sham	1.1159e-05	1.68288	1.26675	0.0266243	0.00326884
Positive	4.99	261.146	883.71	901.292	level 2	C11H20N2O5	gamma-Glutamylleucine	Scaffold vs Sham	2.74814e-06	1.53855	1.26675	0.0266243	0.00326884
Positive	4.99	261.146	883.71	901.292	level 2	C11H20N2O5	gamma-Glutamylleucine	Scaffold vs SCI	0.240805	0.914236	1.26675	0.0266243	0.00326884
Positive	4.99	261.146	883.71	901.292	level 2	C11H20N2O5	gamma-Glutamylleucine	NSCs/Scaffold vs Sham	0.000109108	1.70738	1.26675	0.0266243	0.00326884
Positive	4.99	261.146	883.71	901.292	level 2	C11H20N2O5	gamma-Glutamylleucine	NSCs/Scaffold vs SCI	0.389186	1.01456	1.26675	0.0266243	0.00326884
Positive	4.99	261.146	883.71	901.292	level 2	C11H20N2O5	gamma-Glutamylleucine	NSCs/Scaffold vs Scaffold	0.999518	1.10974	1.26675	0.0266243	0.00326884
Positive	3.76	268.105	893.388	893.388	level 2	C10H13N5O4	Adenosine	SCI vs Sham	0.20706	0.880514	1.52725	0.0781467	0.00374258
Positive	3.76	268.105	893.388	893.388	level 2	C10H13N5O4	Adenosine	Scaffold vs Sham	0.252325	0.881428	1.52725	0.0781467	0.00374258
Positive	3.76	268.105	893.388	893.388	level 2	C10H13N5O4	Adenosine	NSCs/Scaffold vs Sham	0.627772	0.876861	1.52725	0.0781467	0.00374258
Positive	3.76	268.105	893.388	893.388	level 2	C10H13N5O4	Adenosine	Scaffold vs SCI	1	1.00104	1.52725	0.0781467	0.00374258
Positive	3.76	268.105	893.388	893.388	level 2	C10H13N5O4	Adenosine	NSCs/Scaffold vs SCI	0.867898	0.995851	1.52725	0.0781467	0.00374258
Positive	3.76	268.105	893.388	893.388	level 2	C10H13N5O4	Adenosine	NSCs/Scaffold vs Scaffold	0.888242	0.994819	1.52725	0.0781467	0.00374258
Positive	4.01	269.09	913.146	913.146	level 2	C10H12N4O5	Inosine	SCI vs Sham	0.00018999	0.730965	1.618	0.0195751	0.0156797
Positive	4.01	269.09	913.146	913.146	level 2	C10H12N4O5	Inosine	Scaffold vs Sham	4.17621e-07	0.584035	1.618	0.0195751	0.0156797
Positive	4.01	269.09	913.146	913.146	level 2	C10H12N4O5	Inosine	Scaffold vs SCI	0.0125501	0.798992	1.618	0.0195751	0.0156797
Positive	4.01	269.09	913.146	913.146	level 2	C10H12N4O5	Inosine	NSCs/Scaffold vs Sham	4.25348e-07	0.645965	1.618	0.0195751	0.0156797
Positive	4.01	269.09	913.146	913.146	level 2	C10H12N4O5	Inosine	NSCs/Scaffold vs SCI	0.0254007	0.883715	1.618	0.0195751	0.0156797
Positive	4.01	269.09	913.146	913.146	level 2	C10H12N4O5	Inosine	NSCs/Scaffold vs Scaffold	0.654683	1.10604	1.618	0.0195751	0.0156797
Positive	1.02	276.121	832.577	934.839	level 2	C10H17N3O6	gamma-Glutamylglutamine	SCI vs Sham	0.544378	1.11036	0.132255	0.0119992	0.00340835
Positive	1.02	276.121	832.577	934.839	level 2	C10H17N3O6	gamma-Glutamylglutamine	Scaffold vs Sham	0.978598	0.929286	0.132255	0.0119992	0.00340835
Positive	1.02	276.121	832.577	934.839	level 2	C10H17N3O6	gamma-Glutamylglutamine	Scaffold vs SCI	0.544378	0.836919	0.132255	0.0119992	0.00340835
Positive	1.02	276.121	832.577	934.839	level 2	C10H17N3O6	gamma-Glutamylglutamine	NSCs/Scaffold vs Sham	0.92169	1.04464	0.132255	0.0119992	0.00340835
Positive	1.02	276.121	832.577	934.839	level 2	C10H17N3O6	gamma-Glutamylglutamine	NSCs/Scaffold vs SCI	0.562774	0.940811	0.132255	0.0119992	0.00340835
Positive	1.02	276.121	832.577	934.839	level 2	C10H17N3O6	gamma-Glutamylglutamine	NSCs/Scaffold vs Scaffold	0.92169	1.12414	0.132255	0.0119992	0.00340835
Positive	1.06	282.123	533.133	843.826	level 2	C11H15N5O4	N6-Methyladenosine	SCI vs Sham	0.215878	1.22452	0.360053	0.0196045	0.0448743
Positive	1.06	282.123	533.133	843.826	level 2	C11H15N5O4	N6-Methyladenosine	Scaffold vs Sham	0.988206	1.02962	0.360053	0.0196045	0.0448743
Positive	1.06	282.123	533.133	843.826	level 2	C11H15N5O4	N6-Methyladenosine	Scaffold vs SCI	0.274802	0.840836	0.360053	0.0196045	0.0448743
Positive	1.06	282.123	533.133	843.826	level 2	C11H15N5O4	N6-Methyladenosine	NSCs/Scaffold vs Sham	0.0294979	1.24897	0.360053	0.0196045	0.0448743
Positive	1.06	282.123	533.133	843.826	level 2	C11H15N5O4	N6-Methyladenosine	NSCs/Scaffold vs SCI	0.996489	1.01997	0.360053	0.0196045	0.0448743
Positive	1.06	282.123	533.133	843.826	level 2	C11H15N5O4	N6-Methyladenosine	NSCs/Scaffold vs Scaffold	0.00398459	1.21304	0.360053	0.0196045	0.0448743
Positive	4.01	284.099	875.612	875.612	level 2	C10H13N5O5	Guanosine	SCI vs Sham	1.01055e-05	0.524587	1.64296	0.0320051	0.0110099
Positive	4.01	284.099	875.612	875.612	level 2	C10H13N5O5	Guanosine	Scaffold vs Sham	1.15412e-07	0.460926	1.64296	0.0320051	0.0110099
Positive	4.01	284.099	875.612	875.612	level 2	C10H13N5O5	Guanosine	NSCs/Scaffold vs Sham	2.06266e-07	0.465979	1.64296	0.0320051	0.0110099
Positive	4.01	284.099	875.612	875.612	level 2	C10H13N5O5	Guanosine	Scaffold vs SCI	0.231742	0.878645	1.64296	0.0320051	0.0110099
Positive	4.01	284.099	875.612	875.612	level 2	C10H13N5O5	Guanosine	NSCs/Scaffold vs SCI	0.417854	0.888277	1.64296	0.0320051	0.0110099
Positive	4.01	284.099	875.612	875.612	level 2	C10H13N5O5	Guanosine	NSCs/Scaffold vs Scaffold	0.973943	1.01096	1.64296	0.0320051	0.0110099
Positive	7.34	288.219	808.399	857.91	level 2	[C15H30NO4]+	ACar 8:0	SCI vs Sham	1.32919e-05	4.6893	1.22125	0.0888921	0.00906419
Positive	7.34	288.219	808.399	857.91	level 2	[C15H30NO4]+	ACar 8:0	Scaffold vs Sham	0.000136334	3.81664	1.22125	0.0888921	0.00906419
Positive	7.34	288.219	808.399	857.91	level 2	[C15H30NO4]+	ACar 8:0	Scaffold vs SCI	0.612672	0.813905	1.22125	0.0888921	0.00906419
Positive	7.34	288.219	808.399	857.91	level 2	[C15H30NO4]+	ACar 8:0	NSCs/Scaffold vs Sham	9.3743e-06	6.59653	1.22125	0.0888921	0.00906419
Positive	7.34	288.219	808.399	857.91	level 2	[C15H30NO4]+	ACar 8:0	NSCs/Scaffold vs SCI	0.612672	1.40672	1.22125	0.0888921	0.00906419
Positive	7.34	288.219	808.399	857.91	level 2	[C15H30NO4]+	ACar 8:0	NSCs/Scaffold vs Scaffold	0.403704	1.72836	1.22125	0.0888921	0.00906419
Positive	0.94	291.13	789.758	710.756	level 2	C10H18N4O6	Argininosuccinic acid	SCI vs Sham	0.793355	1.13216	0.438618	0.0202774	0.00335196
Positive	0.94	291.13	789.758	710.756	level 2	C10H18N4O6	Argininosuccinic acid	Scaffold vs Sham	0.859242	0.901099	0.438618	0.0202774	0.00335196
Positive	0.94	291.13	789.758	710.756	level 2	C10H18N4O6	Argininosuccinic acid	Scaffold vs SCI	0.793355	0.795914	0.438618	0.0202774	0.00335196
Positive	0.94	291.13	789.758	710.756	level 2	C10H18N4O6	Argininosuccinic acid	NSCs/Scaffold vs Sham	0.793355	1.13295	0.438618	0.0202774	0.00335196
Positive	0.94	291.13	789.758	710.756	level 2	C10H18N4O6	Argininosuccinic acid	NSCs/Scaffold vs SCI	0.793355	1.0007	0.438618	0.0202774	0.00335196
Positive	0.94	291.13	789.758	710.756	level 2	C10H18N4O6	Argininosuccinic acid	NSCs/Scaffold vs Scaffold	0.793355	1.2573	0.438618	0.0202774	0.00335196
Positive	4.7	298.096	695.144	929.384	level 2	C11H15N5O3S	Methylthioadenosine	SCI vs Sham	0.419523	1.05304	0.282277	0.0161627	0.00505067
Positive	4.7	298.096	695.144	929.384	level 2	C11H15N5O3S	Methylthioadenosine	Scaffold vs Sham	0.716063	0.898221	0.282277	0.0161627	0.00505067
Positive	4.7	298.096	695.144	929.384	level 2	C11H15N5O3S	Methylthioadenosine	Scaffold vs SCI	0.318543	0.85298	0.282277	0.0161627	0.00505067
Positive	4.7	298.096	695.144	929.384	level 2	C11H15N5O3S	Methylthioadenosine	NSCs/Scaffold vs Sham	0.304414	1.09975	0.282277	0.0161627	0.00505067
Positive	4.7	298.096	695.144	929.384	level 2	C11H15N5O3S	Methylthioadenosine	NSCs/Scaffold vs SCI	0.639482	1.04436	0.282277	0.0161627	0.00505067
Positive	4.7	298.096	695.144	929.384	level 2	C11H15N5O3S	Methylthioadenosine	NSCs/Scaffold vs Scaffold	0.304414	1.22436	0.282277	0.0161627	0.00505067
Positive	9.82	300.288	812.219	876.948	level 1	C18H37NO2	Sphingosine	SCI vs Sham	0.496741	1.25131	1.51265	0.0698802	0.00422326
Positive	9.82	300.288	812.219	876.948	level 1	C18H37NO2	Sphingosine	Scaffold vs Sham	0.0154443	1.56338	1.51265	0.0698802	0.00422326
Positive	9.82	300.288	812.219	876.948	level 1	C18H37NO2	Sphingosine	NSCs/Scaffold vs Sham	1.24032e-08	4.23205	1.51265	0.0698802	0.00422326
Positive	9.82	300.288	812.219	876.948	level 1	C18H37NO2	Sphingosine	Scaffold vs SCI	0.245697	1.2494	1.51265	0.0698802	0.00422326
Positive	9.82	300.288	812.219	876.948	level 1	C18H37NO2	Sphingosine	NSCs/Scaffold vs SCI	3.38275e-07	3.38209	1.51265	0.0698802	0.00422326
Positive	9.82	300.288	812.219	876.948	level 1	C18H37NO2	Sphingosine	NSCs/Scaffold vs Scaffold	0.000209692	2.70698	1.51265	0.0698802	0.00422326
Positive	1.43	308.093	926.624	958.554	level 2	C10H17N3O6S	Glutathione (reduced)	SCI vs Sham	1.90853e-05	0.426001	0.965415	0.0478156	0.0197223
Positive	1.43	308.093	926.624	958.554	level 2	C10H17N3O6S	Glutathione (reduced)	Scaffold vs Sham	1.58932e-07	0.298443	0.965415	0.0478156	0.0197223
Positive	1.43	308.093	926.624	958.554	level 2	C10H17N3O6S	Glutathione (reduced)	NSCs/Scaffold vs Sham	3.74847e-08	0.283557	0.965415	0.0478156	0.0197223
Positive	1.43	308.093	926.624	958.554	level 2	C10H17N3O6S	Glutathione (reduced)	Scaffold vs SCI	0.196333	0.700568	0.965415	0.0478156	0.0197223
Positive	1.43	308.093	926.624	958.554	level 2	C10H17N3O6S	Glutathione (reduced)	NSCs/Scaffold vs SCI	0.095415	0.665625	0.965415	0.0478156	0.0197223
Positive	1.43	308.093	926.624	958.554	level 2	C10H17N3O6S	Glutathione (reduced)	NSCs/Scaffold vs Scaffold	0.991195	0.950122	0.965415	0.0478156	0.0197223
Positive	0.99	310.115	741.283	879.705	level 2	C11H19NO9	N-Acetylneuraminic acid	SCI vs Sham	0.689702	1.08644	0.610918	0.014755	0.00240178
Positive	0.99	310.115	741.283	879.705	level 2	C11H19NO9	N-Acetylneuraminic acid	Scaffold vs Sham	0.991404	0.922259	0.610918	0.014755	0.00240178
Positive	0.99	310.115	741.283	879.705	level 2	C11H19NO9	N-Acetylneuraminic acid	NSCs/Scaffold vs Sham	0.211708	1.16177	0.610918	0.014755	0.00240178
Positive	0.99	310.115	741.283	879.705	level 2	C11H19NO9	N-Acetylneuraminic acid	Scaffold vs SCI	0.52936	0.848885	0.610918	0.014755	0.00240178
Positive	0.99	310.115	741.283	879.705	level 2	C11H19NO9	N-Acetylneuraminic acid	NSCs/Scaffold vs SCI	0.783172	1.06934	0.610918	0.014755	0.00240178
Positive	0.99	310.115	741.283	879.705	level 2	C11H19NO9	N-Acetylneuraminic acid	NSCs/Scaffold vs Scaffold	0.138712	1.2597	0.610918	0.014755	0.00240178
Positive	4.3	311.121	899.206	921.223	level 2	C14H18N2O6	gamma-Glutamyltyrosine	SCI vs Sham	0.000748813	1.69307	0.997457	0.0349072	0.00505145
Positive	4.3	311.121	899.206	921.223	level 2	C14H18N2O6	gamma-Glutamyltyrosine	Scaffold vs Sham	0.0023658	1.471	0.997457	0.0349072	0.00505145
Positive	4.3	311.121	899.206	921.223	level 2	C14H18N2O6	gamma-Glutamyltyrosine	NSCs/Scaffold vs Sham	8.62433e-07	1.9886	0.997457	0.0349072	0.00505145
Positive	4.3	311.121	899.206	921.223	level 2	C14H18N2O6	gamma-Glutamyltyrosine	Scaffold vs SCI	0.997748	0.868835	0.997457	0.0349072	0.00505145
Positive	4.3	311.121	899.206	921.223	level 2	C14H18N2O6	gamma-Glutamyltyrosine	NSCs/Scaffold vs SCI	0.0735405	1.17455	0.997457	0.0349072	0.00505145
Positive	4.3	311.121	899.206	921.223	level 2	C14H18N2O6	gamma-Glutamyltyrosine	NSCs/Scaffold vs Scaffold	0.0672298	1.35187	0.997457	0.0349072	0.00505145
Positive	7.67	312.219	709.182	864.199	level 2	[C17H30NO4]+	ACar 10:2	SCI vs Sham	2.21562e-07	5.19774	1.08825	0.10564	0.00543632
Positive	7.67	312.219	709.182	864.199	level 2	[C17H30NO4]+	ACar 10:2	Scaffold vs Sham	2.9904e-05	4.79975	1.08825	0.10564	0.00543632
Positive	7.67	312.219	709.182	864.199	level 2	[C17H30NO4]+	ACar 10:2	Scaffold vs SCI	0.039178	0.923428	1.08825	0.10564	0.00543632
Positive	7.67	312.219	709.182	864.199	level 2	[C17H30NO4]+	ACar 10:2	NSCs/Scaffold vs Sham	0.00207019	5.41453	1.08825	0.10564	0.00543632
Positive	7.67	312.219	709.182	864.199	level 2	[C17H30NO4]+	ACar 10:2	NSCs/Scaffold vs SCI	0.729089	1.04171	1.08825	0.10564	0.00543632
Positive	7.67	312.219	709.182	864.199	level 2	[C17H30NO4]+	ACar 10:2	NSCs/Scaffold vs Scaffold	0.997263	1.12809	1.08825	0.10564	0.00543632
Positive	11.27	315.233	898.005	839.442	level 2	C21H30O2	Progesterone	SCI vs Sham	0.696981	0.793718	0.388962	0.0915936	0.00622122
Positive	11.27	315.233	898.005	839.442	level 2	C21H30O2	Progesterone	Scaffold vs Sham	0.0298634	0.427299	0.388962	0.0915936	0.00622122
Positive	11.27	315.233	898.005	839.442	level 2	C21H30O2	Progesterone	NSCs/Scaffold vs Sham	0.240419	0.581405	0.388962	0.0915936	0.00622122
Positive	11.27	315.233	898.005	839.442	level 2	C21H30O2	Progesterone	Scaffold vs SCI	0.2296	0.538351	0.388962	0.0915936	0.00622122
Positive	11.27	315.233	898.005	839.442	level 2	C21H30O2	Progesterone	NSCs/Scaffold vs SCI	0.81663	0.732508	0.388962	0.0915936	0.00622122
Positive	11.27	315.233	898.005	839.442	level 2	C21H30O2	Progesterone	NSCs/Scaffold vs Scaffold	0.709633	1.36065	0.388962	0.0915936	0.00622122
Positive	8.29	316.248	915.008	935.004	level 2	C17H33NO4	Decanoyl-L-Carnitine	SCI vs Sham	0.000570596	3.70889	0.921359	0.0783164	0.0015016
Positive	8.29	316.248	915.008	935.004	level 2	C17H33NO4	Decanoyl-L-Carnitine	Scaffold vs Sham	0.0347456	2.78143	0.921359	0.0783164	0.0015016
Positive	8.29	316.248	915.008	935.004	level 2	C17H33NO4	Decanoyl-L-Carnitine	Scaffold vs SCI	0.13489	0.749935	0.921359	0.0783164	0.0015016
Positive	8.29	316.248	915.008	935.004	level 2	C17H33NO4	Decanoyl-L-Carnitine	NSCs/Scaffold vs Sham	0.00457308	3.57399	0.921359	0.0783164	0.0015016
Positive	8.29	316.248	915.008	935.004	level 2	C17H33NO4	Decanoyl-L-Carnitine	NSCs/Scaffold vs SCI	0.399336	0.963627	0.921359	0.0783164	0.0015016
Positive	8.29	316.248	915.008	935.004	level 2	C17H33NO4	Decanoyl-L-Carnitine	NSCs/Scaffold vs Scaffold	0.399336	1.28495	0.921359	0.0783164	0.0015016
Positive	9.6	318.299	880	687.762	level 3	C18H39NO3	Phytosphingosine (not validated, isomer of 1696)	SCI vs Sham	0.87921	0.895951	1.234	0.0391089	0.00549146
Positive	9.6	318.299	880	687.762	level 3	C18H39NO3	Phytosphingosine (not validated, isomer of 1696)	Scaffold vs Sham	0.978623	0.940069	1.234	0.0391089	0.00549146
Positive	9.6	318.299	880	687.762	level 3	C18H39NO3	Phytosphingosine (not validated, isomer of 1696)	NSCs/Scaffold vs Sham	0.812419	0.876934	1.234	0.0391089	0.00549146
Positive	9.6	318.299	880	687.762	level 3	C18H39NO3	Phytosphingosine (not validated, isomer of 1696)	Scaffold vs SCI	0.989106	1.04924	1.234	0.0391089	0.00549146
Positive	9.6	318.299	880	687.762	level 3	C18H39NO3	Phytosphingosine (not validated, isomer of 1696)	NSCs/Scaffold vs SCI	0.998338	0.978774	1.234	0.0391089	0.00549146
Positive	9.6	318.299	880	687.762	level 3	C18H39NO3	Phytosphingosine (not validated, isomer of 1696)	NSCs/Scaffold vs Scaffold	0.966526	0.93284	1.234	0.0391089	0.00549146
Positive	1.01	324.063	711.481	746.881	level 2	C9H14N3O8P	Cytidine-5'-monophosphate	SCI vs Sham	0.210069	0.879965	0.496121	0.0131765	0.00595896
Positive	1.01	324.063	711.481	746.881	level 2	C9H14N3O8P	Cytidine-5'-monophosphate	Scaffold vs Sham	0.0642783	0.799074	0.496121	0.0131765	0.00595896
Positive	1.01	324.063	711.481	746.881	level 2	C9H14N3O8P	Cytidine-5'-monophosphate	NSCs/Scaffold vs Sham	0.378624	0.902624	0.496121	0.0131765	0.00595896
Positive	1.01	324.063	711.481	746.881	level 2	C9H14N3O8P	Cytidine-5'-monophosphate	Scaffold vs SCI	0.886593	0.908075	0.496121	0.0131765	0.00595896
Positive	1.01	324.063	711.481	746.881	level 2	C9H14N3O8P	Cytidine-5'-monophosphate	NSCs/Scaffold vs SCI	0.987495	1.02575	0.496121	0.0131765	0.00595896
Positive	1.01	324.063	711.481	746.881	level 2	C9H14N3O8P	Cytidine-5'-monophosphate	NSCs/Scaffold vs Scaffold	0.740116	1.12959	0.496121	0.0131765	0.00595896
Positive	13.49	326.305	743.884	808.598	level 2	C20H39NO2	Oleoyl Ethanolamide	SCI vs Sham	0.000320486	1.9242	0.918183	0.030121	0.00196037
Positive	13.49	326.305	743.884	808.598	level 2	C20H39NO2	Oleoyl Ethanolamide	Scaffold vs Sham	4.54531e-05	2.01879	0.918183	0.030121	0.00196037
Positive	13.49	326.305	743.884	808.598	level 2	C20H39NO2	Oleoyl Ethanolamide	NSCs/Scaffold vs Sham	6.56456e-05	2.14618	0.918183	0.030121	0.00196037
Positive	13.49	326.305	743.884	808.598	level 2	C20H39NO2	Oleoyl Ethanolamide	Scaffold vs SCI	0.775554	1.04916	0.918183	0.030121	0.00196037
Positive	13.49	326.305	743.884	808.598	level 2	C20H39NO2	Oleoyl Ethanolamide	NSCs/Scaffold vs SCI	0.901142	1.11536	0.918183	0.030121	0.00196037
Positive	13.49	326.305	743.884	808.598	level 2	C20H39NO2	Oleoyl Ethanolamide	NSCs/Scaffold vs Scaffold	0.992003	1.0631	0.918183	0.030121	0.00196037
Positive	8.73	330.263	753.866	879.589	level 2	[C18H36NO4]+	ACar 11:0	SCI vs Sham	0.000220167	1.74325	0.736431	0.0468954	0.00667402
Positive	8.73	330.263	753.866	879.589	level 2	[C18H36NO4]+	ACar 11:0	Scaffold vs Sham	0.0442605	1.33315	0.736431	0.0468954	0.00667402
Positive	8.73	330.263	753.866	879.589	level 2	[C18H36NO4]+	ACar 11:0	Scaffold vs SCI	0.0557157	0.764754	0.736431	0.0468954	0.00667402
Positive	8.73	330.263	753.866	879.589	level 2	[C18H36NO4]+	ACar 11:0	NSCs/Scaffold vs Sham	0.000540363	1.55709	0.736431	0.0468954	0.00667402
Positive	8.73	330.263	753.866	879.589	level 2	[C18H36NO4]+	ACar 11:0	NSCs/Scaffold vs SCI	0.660385	0.893214	0.736431	0.0468954	0.00667402
Positive	8.73	330.263	753.866	879.589	level 2	[C18H36NO4]+	ACar 11:0	NSCs/Scaffold vs Scaffold	0.117761	1.16798	0.736431	0.0468954	0.00667402
Positive	8.84	342.264	878.386	878.386	level 2	[C19H36NO4]+	ACar 12:1	SCI vs Sham	0.000123647	3.21813	0.843906	0.0756109	0.00283552
Positive	8.84	342.264	878.386	878.386	level 2	[C19H36NO4]+	ACar 12:1	Scaffold vs Sham	0.000719301	2.4739	0.843906	0.0756109	0.00283552
Positive	8.84	342.264	878.386	878.386	level 2	[C19H36NO4]+	ACar 12:1	Scaffold vs SCI	0.650555	0.76874	0.843906	0.0756109	0.00283552
Positive	8.84	342.264	878.386	878.386	level 2	[C19H36NO4]+	ACar 12:1	NSCs/Scaffold vs Sham	0.000123647	3.16792	0.843906	0.0756109	0.00283552
Positive	8.84	342.264	878.386	878.386	level 2	[C19H36NO4]+	ACar 12:1	NSCs/Scaffold vs SCI	0.963164	0.984399	0.843906	0.0756109	0.00283552
Positive	8.84	342.264	878.386	878.386	level 2	[C19H36NO4]+	ACar 12:1	NSCs/Scaffold vs Scaffold	0.650555	1.28054	0.843906	0.0756109	0.00283552
Positive	12.7	344.276	611.653	874.306	level 2	[C19H38NO4]+	ACar 12:0	SCI vs Sham	0.173005	1.17512	0.933899	0.0219983	0.00647833
Positive	12.7	344.276	611.653	874.306	level 2	[C19H38NO4]+	ACar 12:0	Scaffold vs Sham	0.0797321	1.01752	0.933899	0.0219983	0.00647833
Positive	12.7	344.276	611.653	874.306	level 2	[C19H38NO4]+	ACar 12:0	Scaffold vs SCI	0.992952	0.86589	0.933899	0.0219983	0.00647833
Positive	12.7	344.276	611.653	874.306	level 2	[C19H38NO4]+	ACar 12:0	NSCs/Scaffold vs Sham	0.00203405	1.54959	0.933899	0.0219983	0.00647833
Positive	12.7	344.276	611.653	874.306	level 2	[C19H38NO4]+	ACar 12:0	NSCs/Scaffold vs SCI	0.0384598	1.31867	0.933899	0.0219983	0.00647833
Positive	12.7	344.276	611.653	874.306	level 2	[C19H38NO4]+	ACar 12:0	NSCs/Scaffold vs Scaffold	0.0554778	1.5229	0.933899	0.0219983	0.00647833
Positive	0.96	345.079	928.411	921.888	level 2	[C12H18N4O4PS]+	Thiamine monophosphate	SCI vs Sham	1.23481e-06	0.618696	0.907393	0.0399594	0.00786169
Positive	0.96	345.079	928.411	921.888	level 2	[C12H18N4O4PS]+	Thiamine monophosphate	Scaffold vs Sham	0.0477488	0.626548	0.907393	0.0399594	0.00786169
Positive	0.96	345.079	928.411	921.888	level 2	[C12H18N4O4PS]+	Thiamine monophosphate	Scaffold vs SCI	0.997796	1.01269	0.907393	0.0399594	0.00786169
Positive	0.96	345.079	928.411	921.888	level 2	[C12H18N4O4PS]+	Thiamine monophosphate	NSCs/Scaffold vs Sham	5.20423e-05	0.523315	0.907393	0.0399594	0.00786169
Positive	0.96	345.079	928.411	921.888	level 2	[C12H18N4O4PS]+	Thiamine monophosphate	NSCs/Scaffold vs SCI	0.396374	0.845836	0.907393	0.0399594	0.00786169
Positive	0.96	345.079	928.411	921.888	level 2	[C12H18N4O4PS]+	Thiamine monophosphate	NSCs/Scaffold vs Scaffold	0.993826	0.835236	0.907393	0.0399594	0.00786169
Positive	7.96	347.221	860.763	834.957	level 2	C21H30O4	Cortodoxone	SCI vs Sham	0.312973	0.63517	0.585982	0.0511963	0.00509141
Positive	7.96	347.221	860.763	834.957	level 2	C21H30O4	Cortodoxone	Scaffold vs Sham	0.00261217	0.47407	0.585982	0.0511963	0.00509141
Positive	7.96	347.221	860.763	834.957	level 2	C21H30O4	Cortodoxone	NSCs/Scaffold vs Sham	0.0275022	0.490728	0.585982	0.0511963	0.00509141
Positive	7.96	347.221	860.763	834.957	level 2	C21H30O4	Cortodoxone	Scaffold vs SCI	0.124893	0.746367	0.585982	0.0511963	0.00509141
Positive	7.96	347.221	860.763	834.957	level 2	C21H30O4	Cortodoxone	NSCs/Scaffold vs SCI	0.576719	0.772594	0.585982	0.0511963	0.00509141
Positive	7.96	347.221	860.763	834.957	level 2	C21H30O4	Cortodoxone	NSCs/Scaffold vs Scaffold	0.748128	1.03514	0.585982	0.0511963	0.00509141
Positive	8.45	347.222	932.619	931.535	level 2	C21H30O4	Corticosterone	SCI vs Sham	0.821661	1.21618	0.171334	0.0497812	0.00525288
Positive	8.45	347.222	932.619	931.535	level 2	C21H30O4	Corticosterone	Scaffold vs Sham	0.999962	1.1279	0.171334	0.0497812	0.00525288
Positive	8.45	347.222	932.619	931.535	level 2	C21H30O4	Corticosterone	NSCs/Scaffold vs Sham	0.991672	1.1685	0.171334	0.0497812	0.00525288
Positive	8.45	347.222	932.619	931.535	level 2	C21H30O4	Corticosterone	Scaffold vs SCI	0.810963	0.927416	0.171334	0.0497812	0.00525288
Positive	8.45	347.222	932.619	931.535	level 2	C21H30O4	Corticosterone	NSCs/Scaffold vs SCI	0.939267	0.960797	0.171334	0.0497812	0.00525288
Positive	8.45	347.222	932.619	931.535	level 2	C21H30O4	Corticosterone	NSCs/Scaffold vs Scaffold	0.987943	1.03599	0.171334	0.0497812	0.00525288
Positive	9.88	347.223	818.232	704.416	level 3	C21H30O4	Corticosterone	SCI vs Sham	0.998733	0.929806	0.910346	0.0924423	0.0101604
Positive	9.88	347.223	818.232	704.416	level 3	C21H30O4	Corticosterone	Scaffold vs Sham	0.99743	1.09019	0.910346	0.0924423	0.0101604
Positive	9.88	347.223	818.232	704.416	level 3	C21H30O4	Corticosterone	NSCs/Scaffold vs Sham	0.0478618	3.07794	0.910346	0.0924423	0.0101604
Positive	9.88	347.223	818.232	704.416	level 3	C21H30O4	Corticosterone	Scaffold vs SCI	0.999954	1.17249	0.910346	0.0924423	0.0101604
Positive	9.88	347.223	818.232	704.416	level 3	C21H30O4	Corticosterone	NSCs/Scaffold vs SCI	0.0573343	3.3103	0.910346	0.0924423	0.0101604
Positive	9.88	347.223	818.232	704.416	level 3	C21H30O4	Corticosterone	NSCs/Scaffold vs Scaffold	0.0869167	2.8233	0.910346	0.0924423	0.0101604
Positive	2.14	348.07	858.586	876.478	level 2	C10H14N5O7P	2'-DEOXYGUANOSINE 5'-MONOPHOSPHATE	SCI vs Sham	0.0540752	0.616697	0.711687	0.0509179	0.00559835
Positive	2.14	348.07	858.586	876.478	level 2	C10H14N5O7P	2'-DEOXYGUANOSINE 5'-MONOPHOSPHATE	Scaffold vs Sham	0.0148168	0.491533	0.711687	0.0509179	0.00559835
Positive	2.14	348.07	858.586	876.478	level 2	C10H14N5O7P	2'-DEOXYGUANOSINE 5'-MONOPHOSPHATE	NSCs/Scaffold vs Sham	0.00978994	0.475148	0.711687	0.0509179	0.00559835
Positive	2.14	348.07	858.586	876.478	level 2	C10H14N5O7P	2'-DEOXYGUANOSINE 5'-MONOPHOSPHATE	Scaffold vs SCI	0.893303	0.797042	0.711687	0.0509179	0.00559835
Positive	2.14	348.07	858.586	876.478	level 2	C10H14N5O7P	2'-DEOXYGUANOSINE 5'-MONOPHOSPHATE	NSCs/Scaffold vs SCI	0.855396	0.770473	0.711687	0.0509179	0.00559835
Positive	2.14	348.07	858.586	876.478	level 2	C10H14N5O7P	2'-DEOXYGUANOSINE 5'-MONOPHOSPHATE	NSCs/Scaffold vs Scaffold	0.99991	0.966666	0.711687	0.0509179	0.00559835
Positive	3.73	348.071	780.139	856.629	level 2	C10H14N5O7P	Adenosine 3'-monophosphate	SCI vs Sham	0.253915	0.879657	1.48293	0.0603343	0.00351547
Positive	3.73	348.071	780.139	856.629	level 2	C10H14N5O7P	Adenosine 3'-monophosphate	Scaffold vs Sham	0.929784	0.886447	1.48293	0.0603343	0.00351547
Positive	3.73	348.071	780.139	856.629	level 2	C10H14N5O7P	Adenosine 3'-monophosphate	Scaffold vs SCI	0.999705	1.00772	1.48293	0.0603343	0.00351547
Positive	3.73	348.071	780.139	856.629	level 2	C10H14N5O7P	Adenosine 3'-monophosphate	NSCs/Scaffold vs Sham	0.973055	0.878597	1.48293	0.0603343	0.00351547
Positive	3.73	348.071	780.139	856.629	level 2	C10H14N5O7P	Adenosine 3'-monophosphate	NSCs/Scaffold vs SCI	0.59805	0.998795	1.48293	0.0603343	0.00351547
Positive	3.73	348.071	780.139	856.629	level 2	C10H14N5O7P	Adenosine 3'-monophosphate	NSCs/Scaffold vs Scaffold	0.997179	0.991145	1.48293	0.0603343	0.00351547
Positive	4.2	348.072	880	810.846	level 2	C10H14N5O7P	Adenosine monophosphate (AMP)	SCI vs Sham	0.00414307	0.672874	0.808683	0.0406346	0.0114024
Positive	4.2	348.072	880	810.846	level 2	C10H14N5O7P	Adenosine monophosphate (AMP)	Scaffold vs Sham	0.0764462	0.651983	0.808683	0.0406346	0.0114024
Positive	4.2	348.072	880	810.846	level 2	C10H14N5O7P	Adenosine monophosphate (AMP)	Scaffold vs SCI	0.997127	0.968952	0.808683	0.0406346	0.0114024
Positive	4.2	348.072	880	810.846	level 2	C10H14N5O7P	Adenosine monophosphate (AMP)	NSCs/Scaffold vs Sham	2.24109e-08	0.562862	0.808683	0.0406346	0.0114024
Positive	4.2	348.072	880	810.846	level 2	C10H14N5O7P	Adenosine monophosphate (AMP)	NSCs/Scaffold vs SCI	0.937311	0.836504	0.808683	0.0406346	0.0114024
Positive	4.2	348.072	880	810.846	level 2	C10H14N5O7P	Adenosine monophosphate (AMP)	NSCs/Scaffold vs Scaffold	1	0.863308	0.808683	0.0406346	0.0114024
Positive	2.15	349.055	873.007	873.006	level 2	C10H13N4O8P	Inosine-monophosphate (IMP)	SCI vs Sham	0.394452	0.644784	1.27329	0.0880408	0.00484848
Positive	2.15	349.055	873.007	873.006	level 2	C10H13N4O8P	Inosine-monophosphate (IMP)	Scaffold vs Sham	0.301807	0.713435	1.27329	0.0880408	0.00484848
Positive	2.15	349.055	873.007	873.006	level 2	C10H13N4O8P	Inosine-monophosphate (IMP)	NSCs/Scaffold vs Sham	0.600949	0.543598	1.27329	0.0880408	0.00484848
Positive	2.15	349.055	873.007	873.006	level 2	C10H13N4O8P	Inosine-monophosphate (IMP)	Scaffold vs SCI	0.992582	1.10647	1.27329	0.0880408	0.00484848
Positive	2.15	349.055	873.007	873.006	level 2	C10H13N4O8P	Inosine-monophosphate (IMP)	NSCs/Scaffold vs SCI	0.988911	0.843071	1.27329	0.0880408	0.00484848
Positive	2.15	349.055	873.007	873.006	level 2	C10H13N4O8P	Inosine-monophosphate (IMP)	NSCs/Scaffold vs Scaffold	0.94116	0.761946	1.27329	0.0880408	0.00484848
Positive	9.2	356.276	848.554	878.427	level 2	[C20H38NO4]+	ACar 13:1	SCI vs Sham	1.04963e-05	2.525	0.839141	0.0559155	0.00278714
Positive	9.2	356.276	848.554	878.427	level 2	[C20H38NO4]+	ACar 13:1	Scaffold vs Sham	0.0542072	2.90087	0.839141	0.0559155	0.00278714
Positive	9.2	356.276	848.554	878.427	level 2	[C20H38NO4]+	ACar 13:1	Scaffold vs SCI	0.999978	1.14886	0.839141	0.0559155	0.00278714
Positive	9.2	356.276	848.554	878.427	level 2	[C20H38NO4]+	ACar 13:1	NSCs/Scaffold vs Sham	1.81352e-05	2.24374	0.839141	0.0559155	0.00278714
Positive	9.2	356.276	848.554	878.427	level 2	[C20H38NO4]+	ACar 13:1	NSCs/Scaffold vs SCI	0.999916	0.888609	0.839141	0.0559155	0.00278714
Positive	9.2	356.276	848.554	878.427	level 2	[C20H38NO4]+	ACar 13:1	NSCs/Scaffold vs Scaffold	0.999999	0.773471	0.839141	0.0559155	0.00278714
Positive	15.58	356.351	750	728.077	level 3	C22H45NO2	Arachidoyl Ethanolamide	SCI vs Sham	0.119475	1.44982	1.11977	0.0962898	0.00451903
Positive	15.58	356.351	750	728.077	level 3	C22H45NO2	Arachidoyl Ethanolamide	Scaffold vs Sham	0.0279276	1.71003	1.11977	0.0962898	0.00451903
Positive	15.58	356.351	750	728.077	level 3	C22H45NO2	Arachidoyl Ethanolamide	Scaffold vs SCI	0.376503	1.17948	1.11977	0.0962898	0.00451903
Positive	15.58	356.351	750	728.077	level 3	C22H45NO2	Arachidoyl Ethanolamide	NSCs/Scaffold vs Sham	3.06809e-06	3.32071	1.11977	0.0962898	0.00451903
Positive	15.58	356.351	750	728.077	level 3	C22H45NO2	Arachidoyl Ethanolamide	NSCs/Scaffold vs SCI	0.000131516	2.29043	1.11977	0.0962898	0.00451903
Positive	15.58	356.351	750	728.077	level 3	C22H45NO2	Arachidoyl Ethanolamide	NSCs/Scaffold vs Scaffold	0.00215508	1.9419	1.11977	0.0962898	0.00451903
Positive	10.86	357.278	763.499	776.927	level 2	C24H40O4	Chenodeoxycholic acid	SCI vs Sham	0.635762	0.607267	0.556999	0.246648	0.00386942
Positive	10.86	357.278	763.499	776.927	level 2	C24H40O4	Chenodeoxycholic acid	Scaffold vs Sham	0.635762	0.172186	0.556999	0.246648	0.00386942
Positive	10.86	357.278	763.499	776.927	level 2	C24H40O4	Chenodeoxycholic acid	Scaffold vs SCI	0.936319	0.283542	0.556999	0.246648	0.00386942
Positive	10.86	357.278	763.499	776.927	level 2	C24H40O4	Chenodeoxycholic acid	NSCs/Scaffold vs Sham	0.635762	0.529403	0.556999	0.246648	0.00386942
Positive	10.86	357.278	763.499	776.927	level 2	C24H40O4	Chenodeoxycholic acid	NSCs/Scaffold vs SCI	0.936319	0.871779	0.556999	0.246648	0.00386942
Positive	10.86	357.278	763.499	776.927	level 2	C24H40O4	Chenodeoxycholic acid	NSCs/Scaffold vs Scaffold	0.936319	3.0746	0.556999	0.246648	0.00386942
Positive	9.56	358.296	829.251	879.405	level 2	[C20H40NO4]+	ACar 13:0	SCI vs Sham	5.58442e-05	2.64084	0.801413	0.0568097	0.00676415
Positive	9.56	358.296	829.251	879.405	level 2	[C20H40NO4]+	ACar 13:0	Scaffold vs Sham	0.00456363	2.09185	0.801413	0.0568097	0.00676415
Positive	9.56	358.296	829.251	879.405	level 2	[C20H40NO4]+	ACar 13:0	Scaffold vs SCI	0.148514	0.792113	0.801413	0.0568097	0.00676415
Positive	9.56	358.296	829.251	879.405	level 2	[C20H40NO4]+	ACar 13:0	NSCs/Scaffold vs Sham	0.000731687	2.22111	0.801413	0.0568097	0.00676415
Positive	9.56	358.296	829.251	879.405	level 2	[C20H40NO4]+	ACar 13:0	NSCs/Scaffold vs SCI	0.375588	0.84106	0.801413	0.0568097	0.00676415
Positive	9.56	358.296	829.251	879.405	level 2	[C20H40NO4]+	ACar 13:0	NSCs/Scaffold vs Scaffold	0.495618	1.06179	0.801413	0.0568097	0.00676415
Positive	14.67	363.289	880	665.713	level 3	C23H38O3	2-methoxy-4-pentadecylbenzoic acid	SCI vs Sham	0.0942647	1.25262	0.704319	0.0369605	0.0360769
Positive	14.67	363.289	880	665.713	level 3	C23H38O3	2-methoxy-4-pentadecylbenzoic acid	Scaffold vs Sham	0.00391022	1.45459	0.704319	0.0369605	0.0360769
Positive	14.67	363.289	880	665.713	level 3	C23H38O3	2-methoxy-4-pentadecylbenzoic acid	Scaffold vs SCI	0.106076	1.16124	0.704319	0.0369605	0.0360769
Positive	14.67	363.289	880	665.713	level 3	C23H38O3	2-methoxy-4-pentadecylbenzoic acid	NSCs/Scaffold vs Sham	0.0116745	1.56653	0.704319	0.0369605	0.0360769
Positive	14.67	363.289	880	665.713	level 3	C23H38O3	2-methoxy-4-pentadecylbenzoic acid	NSCs/Scaffold vs SCI	0.321036	1.2506	0.704319	0.0369605	0.0360769
Positive	14.67	363.289	880	665.713	level 3	C23H38O3	2-methoxy-4-pentadecylbenzoic acid	NSCs/Scaffold vs Scaffold	0.453974	1.07695	0.704319	0.0369605	0.0360769
Positive	2.38	364.066	872.087	872.086	level 2	C10H14N5O8P	Guanosine monophosphate (GMP)	SCI vs Sham	0.00428543	0.577281	1.56578	0.0526208	0.0475156
Positive	2.38	364.066	872.087	872.086	level 2	C10H14N5O8P	Guanosine monophosphate (GMP)	Scaffold vs Sham	0.00428543	0.605165	1.56578	0.0526208	0.0475156
Positive	2.38	364.066	872.087	872.086	level 2	C10H14N5O8P	Guanosine monophosphate (GMP)	Scaffold vs SCI	0.98278	1.0483	1.56578	0.0526208	0.0475156
Positive	2.38	364.066	872.087	872.086	level 2	C10H14N5O8P	Guanosine monophosphate (GMP)	NSCs/Scaffold vs Sham	0.00428543	0.633164	1.56578	0.0526208	0.0475156
Positive	2.38	364.066	872.087	872.086	level 2	C10H14N5O8P	Guanosine monophosphate (GMP)	NSCs/Scaffold vs SCI	0.98278	1.0968	1.56578	0.0526208	0.0475156
Positive	2.38	364.066	872.087	872.086	level 2	C10H14N5O8P	Guanosine monophosphate (GMP)	NSCs/Scaffold vs Scaffold	0.98278	1.04627	1.56578	0.0526208	0.0475156
Positive	1.07	364.066	861.969	861.969	level 2	C10H14N5O8P	Guanosine 5'-monophosphate	SCI vs Sham	0.0374425	0.600084	0.760491	0.0452444	0.00232535
Positive	1.07	364.066	861.969	861.969	level 2	C10H14N5O8P	Guanosine 5'-monophosphate	Scaffold vs Sham	0.066371	0.580043	0.760491	0.0452444	0.00232535
Positive	1.07	364.066	861.969	861.969	level 2	C10H14N5O8P	Guanosine 5'-monophosphate	NSCs/Scaffold vs Sham	0.151529	0.577745	0.760491	0.0452444	0.00232535
Positive	1.07	364.066	861.969	861.969	level 2	C10H14N5O8P	Guanosine 5'-monophosphate	Scaffold vs SCI	0.999605	0.966604	0.760491	0.0452444	0.00232535
Positive	1.07	364.066	861.969	861.969	level 2	C10H14N5O8P	Guanosine 5'-monophosphate	NSCs/Scaffold vs SCI	0.930489	0.962774	0.760491	0.0452444	0.00232535
Positive	1.07	364.066	861.969	861.969	level 2	C10H14N5O8P	Guanosine 5'-monophosphate	NSCs/Scaffold vs Scaffold	0.965172	0.996038	0.760491	0.0452444	0.00232535
Positive	9.15	366.262	880	742.048	level 3	[C21H36NO4]+	ACar 14:3	SCI vs Sham	1.14622e-06	2.297	0.920421	0.0551992	0.00718962
Positive	9.15	366.262	880	742.048	level 3	[C21H36NO4]+	ACar 14:3	Scaffold vs Sham	0.133885	1.71459	0.920421	0.0551992	0.00718962
Positive	9.15	366.262	880	742.048	level 3	[C21H36NO4]+	ACar 14:3	Scaffold vs SCI	0.452405	0.746447	0.920421	0.0551992	0.00718962
Positive	9.15	366.262	880	742.048	level 3	[C21H36NO4]+	ACar 14:3	NSCs/Scaffold vs Sham	1.96919e-06	1.93344	0.920421	0.0551992	0.00718962
Positive	9.15	366.262	880	742.048	level 3	[C21H36NO4]+	ACar 14:3	NSCs/Scaffold vs SCI	0.68278	0.841725	0.920421	0.0551992	0.00718962
Positive	9.15	366.262	880	742.048	level 3	[C21H36NO4]+	ACar 14:3	NSCs/Scaffold vs Scaffold	0.869144	1.12764	0.920421	0.0551992	0.00718962
Positive	9.11	368.279	880	880	level 2	[C21H38NO4]+	ACar 14:2	SCI vs Sham	2.66518e-06	10.7075	1.0945	0.1186	0.00496446
Positive	9.11	368.279	880	880	level 2	[C21H38NO4]+	ACar 14:2	Scaffold vs Sham	0.00119772	6.20008	1.0945	0.1186	0.00496446
Positive	9.11	368.279	880	880	level 2	[C21H38NO4]+	ACar 14:2	Scaffold vs SCI	0.0514517	0.579042	1.0945	0.1186	0.00496446
Positive	9.11	368.279	880	880	level 2	[C21H38NO4]+	ACar 14:2	NSCs/Scaffold vs Sham	1.98284e-05	8.98163	1.0945	0.1186	0.00496446
Positive	9.11	368.279	880	880	level 2	[C21H38NO4]+	ACar 14:2	NSCs/Scaffold vs SCI	0.434361	0.838817	1.0945	0.1186	0.00496446
Positive	9.11	368.279	880	880	level 2	[C21H38NO4]+	ACar 14:2	NSCs/Scaffold vs Scaffold	0.201915	1.44863	1.0945	0.1186	0.00496446
Positive	9.74	370.295	879.868	879.868	level 2	[C21H40NO4]+	ACar 14:1	SCI vs Sham	1.40624e-05	4.17646	1.14851	0.0709804	0.00111077
Positive	9.74	370.295	879.868	879.868	level 2	[C21H40NO4]+	ACar 14:1	Scaffold vs Sham	0.000442105	3.19182	1.14851	0.0709804	0.00111077
Positive	9.74	370.295	879.868	879.868	level 2	[C21H40NO4]+	ACar 14:1	Scaffold vs SCI	0.309348	0.764241	1.14851	0.0709804	0.00111077
Positive	9.74	370.295	879.868	879.868	level 2	[C21H40NO4]+	ACar 14:1	NSCs/Scaffold vs Sham	2.84592e-05	4.13562	1.14851	0.0709804	0.00111077
Positive	9.74	370.295	879.868	879.868	level 2	[C21H40NO4]+	ACar 14:1	NSCs/Scaffold vs SCI	0.73314	0.990222	1.14851	0.0709804	0.00111077
Positive	9.74	370.295	879.868	879.868	level 2	[C21H40NO4]+	ACar 14:1	NSCs/Scaffold vs Scaffold	0.428613	1.29569	1.14851	0.0709804	0.00111077
Positive	9.96	372.312	892.476	885.533	level 2	C21H41NO4	Tetradecanoyl-L-Carnitine	SCI vs Sham	0.00160368	1.44335	0.812199	0.0244387	0.00186862
Positive	9.96	372.312	892.476	885.533	level 2	C21H41NO4	Tetradecanoyl-L-Carnitine	Scaffold vs Sham	0.106153	1.12972	0.812199	0.0244387	0.00186862
Positive	9.96	372.312	892.476	885.533	level 2	C21H41NO4	Tetradecanoyl-L-Carnitine	Scaffold vs SCI	0.081323	0.782705	0.812199	0.0244387	0.00186862
Positive	9.96	372.312	892.476	885.533	level 2	C21H41NO4	Tetradecanoyl-L-Carnitine	NSCs/Scaffold vs Sham	0.00272594	1.33541	0.812199	0.0244387	0.00186862
Positive	9.96	372.312	892.476	885.533	level 2	C21H41NO4	Tetradecanoyl-L-Carnitine	NSCs/Scaffold vs SCI	0.732986	0.925211	0.812199	0.0244387	0.00186862
Positive	9.96	372.312	892.476	885.533	level 2	C21H41NO4	Tetradecanoyl-L-Carnitine	NSCs/Scaffold vs Scaffold	0.106153	1.18207	0.812199	0.0244387	0.00186862
Positive	13.22	372.313	880	743.943	level 3	[C21H42NO4]+	ACar 14:0	SCI vs Sham	0.39427	0.883834	0.918015	0.0157067	0.0136745
Positive	13.22	372.313	880	743.943	level 3	[C21H42NO4]+	ACar 14:0	Scaffold vs Sham	0.251047	0.940378	0.918015	0.0157067	0.0136745
Positive	13.22	372.313	880	743.943	level 3	[C21H42NO4]+	ACar 14:0	Scaffold vs SCI	0.994988	1.06398	0.918015	0.0157067	0.0136745
Positive	13.22	372.313	880	743.943	level 3	[C21H42NO4]+	ACar 14:0	NSCs/Scaffold vs Sham	0.999551	0.986668	0.918015	0.0157067	0.0136745
Positive	13.22	372.313	880	743.943	level 3	[C21H42NO4]+	ACar 14:0	NSCs/Scaffold vs SCI	0.827273	1.11635	0.918015	0.0157067	0.0136745
Positive	13.22	372.313	880	743.943	level 3	[C21H42NO4]+	ACar 14:0	NSCs/Scaffold vs Scaffold	0.900659	1.04922	0.918015	0.0157067	0.0136745
Positive	9.33	373.273	859.548	673.592	level 2	C24H40O5	Cholic acid	SCI vs Sham	0.000358396	5.87924	1.11173	0.130898	0.00570298
Positive	9.33	373.273	859.548	673.592	level 2	C24H40O5	Cholic acid	Scaffold vs Sham	0.00175888	11.2679	1.11173	0.130898	0.00570298
Positive	9.33	373.273	859.548	673.592	level 2	C24H40O5	Cholic acid	Scaffold vs SCI	0.776611	1.91656	1.11173	0.130898	0.00570298
Positive	9.33	373.273	859.548	673.592	level 2	C24H40O5	Cholic acid	NSCs/Scaffold vs Sham	0.000786948	7.76936	1.11173	0.130898	0.00570298
Positive	9.33	373.273	859.548	673.592	level 2	C24H40O5	Cholic acid	NSCs/Scaffold vs SCI	0.997596	1.32149	1.11173	0.130898	0.00570298
Positive	9.33	373.273	859.548	673.592	level 2	C24H40O5	Cholic acid	NSCs/Scaffold vs Scaffold	0.9653	0.689511	1.11173	0.130898	0.00570298
Positive	10.86	375.291	894.706	833.905	level 2	C24H40O4	deoxycholic acid	SCI vs Sham	0.840513	0.603882	0.531132	0.293042	0.0151629
Positive	10.86	375.291	894.706	833.905	level 2	C24H40O4	deoxycholic acid	Scaffold vs Sham	0.840513	0.191567	0.531132	0.293042	0.0151629
Positive	10.86	375.291	894.706	833.905	level 2	C24H40O4	deoxycholic acid	Scaffold vs SCI	0.871006	0.317226	0.531132	0.293042	0.0151629
Positive	10.86	375.291	894.706	833.905	level 2	C24H40O4	deoxycholic acid	NSCs/Scaffold vs Sham	0.840513	0.509476	0.531132	0.293042	0.0151629
Positive	10.86	375.291	894.706	833.905	level 2	C24H40O4	deoxycholic acid	NSCs/Scaffold vs SCI	0.840513	0.843667	0.531132	0.293042	0.0151629
Positive	10.86	375.291	894.706	833.905	level 2	C24H40O4	deoxycholic acid	NSCs/Scaffold vs Scaffold	0.840513	2.65951	0.531132	0.293042	0.0151629
Positive	5.55	377.146	935.201	961.427	level 2	C17H20N4O6	(-)-Riboflavin	SCI vs Sham	0.736363	1.03649	0.643928	0.0202004	0.00569736
Positive	5.55	377.146	935.201	961.427	level 2	C17H20N4O6	(-)-Riboflavin	Scaffold vs Sham	0.0319898	0.784909	0.643928	0.0202004	0.00569736
Positive	5.55	377.146	935.201	961.427	level 2	C17H20N4O6	(-)-Riboflavin	Scaffold vs SCI	0.0534793	0.757276	0.643928	0.0202004	0.00569736
Positive	5.55	377.146	935.201	961.427	level 2	C17H20N4O6	(-)-Riboflavin	NSCs/Scaffold vs Sham	0.999898	1.00435	0.643928	0.0202004	0.00569736
Positive	5.55	377.146	935.201	961.427	level 2	C17H20N4O6	(-)-Riboflavin	NSCs/Scaffold vs SCI	0.136006	0.968991	0.643928	0.0202004	0.00569736
Positive	5.55	377.146	935.201	961.427	level 2	C17H20N4O6	(-)-Riboflavin	NSCs/Scaffold vs Scaffold	0.00584594	1.27958	0.643928	0.0202004	0.00569736
Positive	4.03	380.114	677.277	987.804	level 2	C13H21N3O8S	S-Lactoylglutathione	SCI vs Sham	0.944446	1.11774	1.52285	0.0401784	0.0958205
Positive	4.03	380.114	677.277	987.804	level 2	C13H21N3O8S	S-Lactoylglutathione	Scaffold vs Sham	0.499677	0.815816	1.52285	0.0401784	0.0958205
Positive	4.03	380.114	677.277	987.804	level 2	C13H21N3O8S	S-Lactoylglutathione	NSCs/Scaffold vs Sham	0.994391	1.07393	1.52285	0.0401784	0.0958205
Positive	4.03	380.114	677.277	987.804	level 2	C13H21N3O8S	S-Lactoylglutathione	Scaffold vs SCI	0.798894	0.729876	1.52285	0.0401784	0.0958205
Positive	4.03	380.114	677.277	987.804	level 2	C13H21N3O8S	S-Lactoylglutathione	NSCs/Scaffold vs SCI	0.990571	0.960802	1.52285	0.0401784	0.0958205
Positive	4.03	380.114	677.277	987.804	level 2	C13H21N3O8S	S-Lactoylglutathione	NSCs/Scaffold vs Scaffold	0.648465	1.31639	1.52285	0.0401784	0.0958205
Positive	9.88	384.313	879.115	879.115	level 2	[C22H42NO4]+	ACar 15:1	SCI vs Sham	5.24475e-05	2.52324	0.922954	0.0531524	0.00144909
Positive	9.88	384.313	879.115	879.115	level 2	[C22H42NO4]+	ACar 15:1	Scaffold vs Sham	0.0262563	1.73404	0.922954	0.0531524	0.00144909
Positive	9.88	384.313	879.115	879.115	level 2	[C22H42NO4]+	ACar 15:1	Scaffold vs SCI	0.0262563	0.687227	0.922954	0.0531524	0.00144909
Positive	9.88	384.313	879.115	879.115	level 2	[C22H42NO4]+	ACar 15:1	NSCs/Scaffold vs Sham	0.000377255	2.17963	0.922954	0.0531524	0.00144909
Positive	9.88	384.313	879.115	879.115	level 2	[C22H42NO4]+	ACar 15:1	NSCs/Scaffold vs SCI	0.42513	0.863821	0.922954	0.0531524	0.00144909
Positive	9.88	384.313	879.115	879.115	level 2	[C22H42NO4]+	ACar 15:1	NSCs/Scaffold vs Scaffold	0.122751	1.25697	0.922954	0.0531524	0.00144909
Positive	3.66	385.129	995.397	995.397	level 2	C14H20N6O5S	S-Adenosyl-L-homocysteine	SCI vs Sham	0.286826	1.17809	1.45458	0.0789135	0.0151831
Positive	3.66	385.129	995.397	995.397	level 2	C14H20N6O5S	S-Adenosyl-L-homocysteine	Scaffold vs Sham	0.897332	0.598709	1.45458	0.0789135	0.0151831
Positive	3.66	385.129	995.397	995.397	level 2	C14H20N6O5S	S-Adenosyl-L-homocysteine	Scaffold vs SCI	0.21778	0.508204	1.45458	0.0789135	0.0151831
Positive	3.66	385.129	995.397	995.397	level 2	C14H20N6O5S	S-Adenosyl-L-homocysteine	NSCs/Scaffold vs Sham	0.922546	1.00495	1.45458	0.0789135	0.0151831
Positive	3.66	385.129	995.397	995.397	level 2	C14H20N6O5S	S-Adenosyl-L-homocysteine	NSCs/Scaffold vs SCI	0.980615	0.853036	1.45458	0.0789135	0.0151831
Positive	3.66	385.129	995.397	995.397	level 2	C14H20N6O5S	S-Adenosyl-L-homocysteine	NSCs/Scaffold vs Scaffold	0.692223	1.67853	1.45458	0.0789135	0.0151831
Positive	10.35	386.326	798.06	878.83	level 2	[C22H44NO4]+	ACar 15:0	SCI vs Sham	0.000291762	1.90077	0.920925	0.0424425	0.00635221
Positive	10.35	386.326	798.06	878.83	level 2	[C22H44NO4]+	ACar 15:0	Scaffold vs Sham	0.00765764	1.5922	0.920925	0.0424425	0.00635221
Positive	10.35	386.326	798.06	878.83	level 2	[C22H44NO4]+	ACar 15:0	Scaffold vs SCI	0.272492	0.837663	0.920925	0.0424425	0.00635221
Positive	10.35	386.326	798.06	878.83	level 2	[C22H44NO4]+	ACar 15:0	NSCs/Scaffold vs Sham	1.37436e-05	2.08314	0.920925	0.0424425	0.00635221
Positive	10.35	386.326	798.06	878.83	level 2	[C22H44NO4]+	ACar 15:0	NSCs/Scaffold vs SCI	0.191195	1.09595	0.920925	0.0424425	0.00635221
Positive	10.35	386.326	798.06	878.83	level 2	[C22H44NO4]+	ACar 15:0	NSCs/Scaffold vs Scaffold	0.0297372	1.30834	0.920925	0.0424425	0.00635221
Positive	9.13	392.281	873.558	873.558	level 2	[C23H38NO4]+	ACar 16:4	SCI vs Sham	9.41899e-07	4.56865	1.0456	0.0903006	0.0135135
Positive	9.13	392.281	873.558	873.558	level 2	[C23H38NO4]+	ACar 16:4	Scaffold vs Sham	2.74871e-05	4.21935	1.0456	0.0903006	0.0135135
Positive	9.13	392.281	873.558	873.558	level 2	[C23H38NO4]+	ACar 16:4	NSCs/Scaffold vs Sham	6.3484e-07	4.83202	1.0456	0.0903006	0.0135135
Positive	9.13	392.281	873.558	873.558	level 2	[C23H38NO4]+	ACar 16:4	Scaffold vs SCI	0.838882	0.923543	1.0456	0.0903006	0.0135135
Positive	9.13	392.281	873.558	873.558	level 2	[C23H38NO4]+	ACar 16:4	NSCs/Scaffold vs SCI	0.988864	1.05765	1.0456	0.0903006	0.0135135
Positive	9.13	392.281	873.558	873.558	level 2	[C23H38NO4]+	ACar 16:4	NSCs/Scaffold vs Scaffold	0.685511	1.14521	1.0456	0.0903006	0.0135135
Positive	9.53	394.294	860.414	860.414	level 2	[C23H40NO4]+	ACar 16:3	SCI vs Sham	2.93968e-05	3.43001	0.773981	0.0635058	0.00139905
Positive	9.53	394.294	860.414	860.414	level 2	[C23H40NO4]+	ACar 16:3	Scaffold vs Sham	0.0731731	1.94479	0.773981	0.0635058	0.00139905
Positive	9.53	394.294	860.414	860.414	level 2	[C23H40NO4]+	ACar 16:3	Scaffold vs SCI	0.0045154	0.566992	0.773981	0.0635058	0.00139905
Positive	9.53	394.294	860.414	860.414	level 2	[C23H40NO4]+	ACar 16:3	NSCs/Scaffold vs Sham	0.000974735	2.84482	0.773981	0.0635058	0.00139905
Positive	9.53	394.294	860.414	860.414	level 2	[C23H40NO4]+	ACar 16:3	NSCs/Scaffold vs SCI	0.186563	0.82939	0.773981	0.0635058	0.00139905
Positive	9.53	394.294	860.414	860.414	level 2	[C23H40NO4]+	ACar 16:3	NSCs/Scaffold vs Scaffold	0.0731731	1.46279	0.773981	0.0635058	0.00139905
Positive	12.01	394.329	750	750	level 3	C24H45NO3	N-Oleyl-Leucine	SCI vs Sham	0.453096	0.888005	1.20926	0.0188298	0.00164005
Positive	12.01	394.329	750	750	level 3	C24H45NO3	N-Oleyl-Leucine	Scaffold vs Sham	0.921432	0.956202	1.20926	0.0188298	0.00164005
Positive	12.01	394.329	750	750	level 3	C24H45NO3	N-Oleyl-Leucine	NSCs/Scaffold vs Sham	0.253672	0.864699	1.20926	0.0188298	0.00164005
Positive	12.01	394.329	750	750	level 3	C24H45NO3	N-Oleyl-Leucine	Scaffold vs SCI	0.853566	1.0768	1.20926	0.0188298	0.00164005
Positive	12.01	394.329	750	750	level 3	C24H45NO3	N-Oleyl-Leucine	NSCs/Scaffold vs SCI	0.970592	0.973755	1.20926	0.0188298	0.00164005
Positive	12.01	394.329	750	750	level 3	C24H45NO3	N-Oleyl-Leucine	NSCs/Scaffold vs Scaffold	0.63129	0.904306	1.20926	0.0188298	0.00164005
Positive	9.77	396.309	880	880	level 2	[C23H42NO4]+	ACar 16:2	SCI vs Sham	1.79255e-06	11.125	1.09274	0.0991857	0.000583458
Positive	9.77	396.309	880	880	level 2	[C23H42NO4]+	ACar 16:2	Scaffold vs Sham	0.000953802	5.89879	1.09274	0.0991857	0.000583458
Positive	9.77	396.309	880	880	level 2	[C23H42NO4]+	ACar 16:2	Scaffold vs SCI	0.0460381	0.53023	1.09274	0.0991857	0.000583458
Positive	9.77	396.309	880	880	level 2	[C23H42NO4]+	ACar 16:2	NSCs/Scaffold vs Sham	3.43309e-05	7.68577	1.09274	0.0991857	0.000583458
Positive	9.77	396.309	880	880	level 2	[C23H42NO4]+	ACar 16:2	NSCs/Scaffold vs SCI	0.269665	0.690858	1.09274	0.0991857	0.000583458
Positive	9.77	396.309	880	880	level 2	[C23H42NO4]+	ACar 16:2	NSCs/Scaffold vs Scaffold	0.269665	1.30294	1.09274	0.0991857	0.000583458
Positive	10.51	398.327	805.634	879.841	level 2	[C23H44NO4]+	ACar 16:1	SCI vs Sham	1.27999e-05	3.43518	1.25101	0.0660351	0.0019331
Positive	10.51	398.327	805.634	879.841	level 2	[C23H44NO4]+	ACar 16:1	Scaffold vs Sham	0.000176137	2.82933	1.25101	0.0660351	0.0019331
Positive	10.51	398.327	805.634	879.841	level 2	[C23H44NO4]+	ACar 16:1	Scaffold vs SCI	0.45252	0.823634	1.25101	0.0660351	0.0019331
Positive	10.51	398.327	805.634	879.841	level 2	[C23H44NO4]+	ACar 16:1	NSCs/Scaffold vs Sham	2.65577e-07	4.05475	1.25101	0.0660351	0.0019331
Positive	10.51	398.327	805.634	879.841	level 2	[C23H44NO4]+	ACar 16:1	NSCs/Scaffold vs SCI	0.102004	1.18036	1.25101	0.0660351	0.0019331
Positive	10.51	398.327	805.634	879.841	level 2	[C23H44NO4]+	ACar 16:1	NSCs/Scaffold vs Scaffold	0.0318354	1.43311	1.25101	0.0660351	0.0019331
Positive	0.95	399.142	953.472	971.345	level 2	C15H22N6O5S	S-Adenosyl-methionine	SCI vs Sham	0.0405109	0.836138	0.971362	0.011294	0.00388784
Positive	0.95	399.142	953.472	971.345	level 2	C15H22N6O5S	S-Adenosyl-methionine	Scaffold vs Sham	0.000989076	0.706318	0.971362	0.011294	0.00388784
Positive	0.95	399.142	953.472	971.345	level 2	C15H22N6O5S	S-Adenosyl-methionine	Scaffold vs SCI	0.857175	0.844738	0.971362	0.011294	0.00388784
Positive	0.95	399.142	953.472	971.345	level 2	C15H22N6O5S	S-Adenosyl-methionine	NSCs/Scaffold vs Sham	0.0108301	0.808832	0.971362	0.011294	0.00388784
Positive	0.95	399.142	953.472	971.345	level 2	C15H22N6O5S	S-Adenosyl-methionine	NSCs/Scaffold vs SCI	0.999852	0.967342	0.971362	0.011294	0.00388784
Positive	0.95	399.142	953.472	971.345	level 2	C15H22N6O5S	S-Adenosyl-methionine	NSCs/Scaffold vs Scaffold	0.202034	1.14514	0.971362	0.011294	0.00388784
Positive	12.09	399.249	916.875	923.392	level 2	C18H39O7P	Tri(butoxyethyl) phosphate	SCI vs Sham	0.693314	1.72816	1.28529	0.0191394	0.00406246
Positive	12.09	399.249	916.875	923.392	level 2	C18H39O7P	Tri(butoxyethyl) phosphate	Scaffold vs Sham	0.244192	0.444345	1.28529	0.0191394	0.00406246
Positive	12.09	399.249	916.875	923.392	level 2	C18H39O7P	Tri(butoxyethyl) phosphate	NSCs/Scaffold vs Sham	0.999138	1.2241	1.28529	0.0191394	0.00406246
Positive	12.09	399.249	916.875	923.392	level 2	C18H39O7P	Tri(butoxyethyl) phosphate	Scaffold vs SCI	0.0242146	0.25712	1.28529	0.0191394	0.00406246
Positive	12.09	399.249	916.875	923.392	level 2	C18H39O7P	Tri(butoxyethyl) phosphate	NSCs/Scaffold vs SCI	0.772057	0.708322	1.28529	0.0191394	0.00406246
Positive	12.09	399.249	916.875	923.392	level 2	C18H39O7P	Tri(butoxyethyl) phosphate	NSCs/Scaffold vs Scaffold	0.195247	2.75484	1.28529	0.0191394	0.00406246
Positive	10.71	400.341	967.289	966.908	level 2	C23H45NO4	Palmitoylcarnitine	SCI vs Sham	0.00562462	1.26631	1.12232	0.0200251	0.00340978
Positive	10.71	400.341	967.289	966.908	level 2	C23H45NO4	Palmitoylcarnitine	Scaffold vs Sham	0.0104733	1.14757	1.12232	0.0200251	0.00340978
Positive	10.71	400.341	967.289	966.908	level 2	C23H45NO4	Palmitoylcarnitine	NSCs/Scaffold vs Sham	3.37567e-06	1.58478	1.12232	0.0200251	0.00340978
Positive	10.71	400.341	967.289	966.908	level 2	C23H45NO4	Palmitoylcarnitine	Scaffold vs SCI	0.999967	0.906229	1.12232	0.0200251	0.00340978
Positive	10.71	400.341	967.289	966.908	level 2	C23H45NO4	Palmitoylcarnitine	NSCs/Scaffold vs SCI	0.0424745	1.2515	1.12232	0.0200251	0.00340978
Positive	10.71	400.341	967.289	966.908	level 2	C23H45NO4	Palmitoylcarnitine	NSCs/Scaffold vs Scaffold	0.0541967	1.38099	1.12232	0.0200251	0.00340978
Positive	12.06	405.257	750	750	level 3	C24H38O5	3-Dehydrocholic acid	SCI vs Sham	0.73165	0.49398	0.774869	0.164723	0.00581367
Positive	12.06	405.257	750	750	level 3	C24H38O5	3-Dehydrocholic acid	Scaffold vs Sham	0.836791	0.236609	0.774869	0.164723	0.00581367
Positive	12.06	405.257	750	750	level 3	C24H38O5	3-Dehydrocholic acid	Scaffold vs SCI	0.684733	0.478986	0.774869	0.164723	0.00581367
Positive	12.06	405.257	750	750	level 3	C24H38O5	3-Dehydrocholic acid	NSCs/Scaffold vs Sham	0.836791	0.671125	0.774869	0.164723	0.00581367
Positive	12.06	405.257	750	750	level 3	C24H38O5	3-Dehydrocholic acid	NSCs/Scaffold vs SCI	0.684733	1.35861	0.774869	0.164723	0.00581367
Positive	12.06	405.257	750	750	level 3	C24H38O5	3-Dehydrocholic acid	NSCs/Scaffold vs Scaffold	0.836791	2.83643	0.774869	0.164723	0.00581367
Positive	12.18	407.289	637.758	750	level 3	C24H40O5	3-Cholic acid	SCI vs Sham	0.035733	1.20461	0.703797	0.0236742	0.00941557
Positive	12.18	407.289	637.758	750	level 3	C24H40O5	3-Cholic acid	Scaffold vs Sham	0.995661	1.1145	0.703797	0.0236742	0.00941557
Positive	12.18	407.289	637.758	750	level 3	C24H40O5	3-Cholic acid	Scaffold vs SCI	0.921076	0.925202	0.703797	0.0236742	0.00941557
Positive	12.18	407.289	637.758	750	level 3	C24H40O5	3-Cholic acid	NSCs/Scaffold vs Sham	0.0200518	1.26222	0.703797	0.0236742	0.00941557
Positive	12.18	407.289	637.758	750	level 3	C24H40O5	3-Cholic acid	NSCs/Scaffold vs SCI	0.982795	1.04783	0.703797	0.0236742	0.00941557
Positive	12.18	407.289	637.758	750	level 3	C24H40O5	3-Cholic acid	NSCs/Scaffold vs Scaffold	0.779639	1.13254	0.703797	0.0236742	0.00941557
Positive	10.55	412.339	793.249	878.412	level 2	[C24H46NO4]+	ACar 17:1	SCI vs Sham	0.00158033	1.4324	0.826055	0.024124	0.00188023
Positive	10.55	412.339	793.249	878.412	level 2	[C24H46NO4]+	ACar 17:1	Scaffold vs Sham	0.429588	1.11204	0.826055	0.024124	0.00188023
Positive	10.55	412.339	793.249	878.412	level 2	[C24H46NO4]+	ACar 17:1	NSCs/Scaffold vs Sham	0.0141094	1.37915	0.826055	0.024124	0.00188023
Positive	10.55	412.339	793.249	878.412	level 2	[C24H46NO4]+	ACar 17:1	Scaffold vs SCI	0.104319	0.776349	0.826055	0.024124	0.00188023
Positive	10.55	412.339	793.249	878.412	level 2	[C24H46NO4]+	ACar 17:1	NSCs/Scaffold vs SCI	0.879134	0.962827	0.826055	0.024124	0.00188023
Positive	10.55	412.339	793.249	878.412	level 2	[C24H46NO4]+	ACar 17:1	NSCs/Scaffold vs Scaffold	0.388516	1.2402	0.826055	0.024124	0.00188023
Positive	15.73	413.266	939.551	807.965	level 2	C24H38O4	2-acetoxy-4-pentadecylbenzoic acid	SCI vs Sham	0.62129	0.827923	0.857424	0.0332095	0.0114704
Positive	15.73	413.266	939.551	807.965	level 2	C24H38O4	2-acetoxy-4-pentadecylbenzoic acid	Scaffold vs Sham	0.453281	0.791788	0.857424	0.0332095	0.0114704
Positive	15.73	413.266	939.551	807.965	level 2	C24H38O4	2-acetoxy-4-pentadecylbenzoic acid	NSCs/Scaffold vs Sham	0.40439	0.731016	0.857424	0.0332095	0.0114704
Positive	15.73	413.266	939.551	807.965	level 2	C24H38O4	2-acetoxy-4-pentadecylbenzoic acid	Scaffold vs SCI	0.98483	0.956355	0.857424	0.0332095	0.0114704
Positive	15.73	413.266	939.551	807.965	level 2	C24H38O4	2-acetoxy-4-pentadecylbenzoic acid	NSCs/Scaffold vs SCI	0.977326	0.882952	0.857424	0.0332095	0.0114704
Positive	15.73	413.266	939.551	807.965	level 2	C24H38O4	2-acetoxy-4-pentadecylbenzoic acid	NSCs/Scaffold vs Scaffold	0.999978	0.923247	0.857424	0.0332095	0.0114704
Positive	11.07	414.36	863.458	863.457	level 2	[C24H48NO4]+	ACar 17:0	SCI vs Sham	0.0610457	1.71867	1.16921	0.0432379	0.0023902
Positive	11.07	414.36	863.458	863.457	level 2	[C24H48NO4]+	ACar 17:0	Scaffold vs Sham	0.0534488	1.26818	1.16921	0.0432379	0.0023902
Positive	11.07	414.36	863.458	863.457	level 2	[C24H48NO4]+	ACar 17:0	NSCs/Scaffold vs Sham	3.02046e-06	2.41144	1.16921	0.0432379	0.0023902
Positive	11.07	414.36	863.458	863.457	level 2	[C24H48NO4]+	ACar 17:0	Scaffold vs SCI	0.996775	0.737885	1.16921	0.0432379	0.0023902
Positive	11.07	414.36	863.458	863.457	level 2	[C24H48NO4]+	ACar 17:0	NSCs/Scaffold vs SCI	0.00328751	1.40309	1.16921	0.0432379	0.0023902
Positive	11.07	414.36	863.458	863.457	level 2	[C24H48NO4]+	ACar 17:0	NSCs/Scaffold vs Scaffold	0.00966401	1.9015	1.16921	0.0432379	0.0023902
Positive	10.44	424.345	806.098	860.688	level 2	[C25H46NO4]+	ACar 18:2	SCI vs Sham	2.5697e-06	6.34812	1.17477	0.0652899	0.00214267
Positive	10.44	424.345	806.098	860.688	level 2	[C25H46NO4]+	ACar 18:2	Scaffold vs Sham	0.000405648	4.0678	1.17477	0.0652899	0.00214267
Positive	10.44	424.345	806.098	860.688	level 2	[C25H46NO4]+	ACar 18:2	Scaffold vs SCI	0.144509	0.640788	1.17477	0.0652899	0.00214267
Positive	10.44	424.345	806.098	860.688	level 2	[C25H46NO4]+	ACar 18:2	NSCs/Scaffold vs Sham	2.5697e-06	5.7269	1.17477	0.0652899	0.00214267
Positive	10.44	424.345	806.098	860.688	level 2	[C25H46NO4]+	ACar 18:2	NSCs/Scaffold vs SCI	0.748193	0.902141	1.17477	0.0652899	0.00214267
Positive	10.44	424.345	806.098	860.688	level 2	[C25H46NO4]+	ACar 18:2	NSCs/Scaffold vs Scaffold	0.10734	1.40786	1.17477	0.0652899	0.00214267
Positive	10.89	426.358	704.624	879.985	level 2	[C25H48NO4]+	ACar 18:1	SCI vs Sham	0.624763	1.1103	0.557696	0.0142833	0.00231104
Positive	10.89	426.358	704.624	879.985	level 2	[C25H48NO4]+	ACar 18:1	Scaffold vs Sham	0.622113	0.892372	0.557696	0.0142833	0.00231104
Positive	10.89	426.358	704.624	879.985	level 2	[C25H48NO4]+	ACar 18:1	NSCs/Scaffold vs Sham	0.212232	1.12606	0.557696	0.0142833	0.00231104
Positive	10.89	426.358	704.624	879.985	level 2	[C25H48NO4]+	ACar 18:1	Scaffold vs SCI	0.0940344	0.803724	0.557696	0.0142833	0.00231104
Positive	10.89	426.358	704.624	879.985	level 2	[C25H48NO4]+	ACar 18:1	NSCs/Scaffold vs SCI	0.83846	1.0142	0.557696	0.0142833	0.00231104
Positive	10.89	426.358	704.624	879.985	level 2	[C25H48NO4]+	ACar 18:1	NSCs/Scaffold vs Scaffold	0.017743	1.26187	0.557696	0.0142833	0.00231104
Positive	11.42	428.373	770.977	879.202	level 2	[C25H50NO4]+	ACar 18:0	SCI vs Sham	0.197124	1.62409	0.922958	0.04663	0.00405087
Positive	11.42	428.373	770.977	879.202	level 2	[C25H50NO4]+	ACar 18:0	Scaffold vs Sham	0.443148	1.2955	0.922958	0.04663	0.00405087
Positive	11.42	428.373	770.977	879.202	level 2	[C25H50NO4]+	ACar 18:0	NSCs/Scaffold vs Sham	0.00219647	2.38801	0.922958	0.04663	0.00405087
Positive	11.42	428.373	770.977	879.202	level 2	[C25H50NO4]+	ACar 18:0	Scaffold vs SCI	0.974247	0.797675	0.922958	0.04663	0.00405087
Positive	11.42	428.373	770.977	879.202	level 2	[C25H50NO4]+	ACar 18:0	NSCs/Scaffold vs SCI	0.20377	1.47036	0.922958	0.04663	0.00405087
Positive	11.42	428.373	770.977	879.202	level 2	[C25H50NO4]+	ACar 18:0	NSCs/Scaffold vs Scaffold	0.115178	1.84331	0.922958	0.04663	0.00405087
Positive	11.22	440.375	873.304	873.303	level 2	[C26H50NO4]+	ACar 19:1	SCI vs Sham	3.97519e-05	1.44528	1.05393	0.0265774	0.00436398
Positive	11.22	440.375	873.304	873.303	level 2	[C26H50NO4]+	ACar 19:1	Scaffold vs Sham	0.215666	1.19817	1.05393	0.0265774	0.00436398
Positive	11.22	440.375	873.304	873.303	level 2	[C26H50NO4]+	ACar 19:1	Scaffold vs SCI	0.826409	0.829021	1.05393	0.0265774	0.00436398
Positive	11.22	440.375	873.304	873.303	level 2	[C26H50NO4]+	ACar 19:1	NSCs/Scaffold vs Sham	2.26172e-06	1.60109	1.05393	0.0265774	0.00436398
Positive	11.22	440.375	873.304	873.303	level 2	[C26H50NO4]+	ACar 19:1	NSCs/Scaffold vs SCI	0.620834	1.1078	1.05393	0.0265774	0.00436398
Positive	11.22	440.375	873.304	873.303	level 2	[C26H50NO4]+	ACar 19:1	NSCs/Scaffold vs Scaffold	0.365061	1.33628	1.05393	0.0265774	0.00436398
Positive	10.06	446.325	847.053	870.913	level 2	[C27H44NO4]+	ACar 20:5	SCI vs Sham	2.94857e-05	4.07266	1.03949	0.0675371	0.00600031
Positive	10.06	446.325	847.053	870.913	level 2	[C27H44NO4]+	ACar 20:5	Scaffold vs Sham	0.000136726	4.04084	1.03949	0.0675371	0.00600031
Positive	10.06	446.325	847.053	870.913	level 2	[C27H44NO4]+	ACar 20:5	Scaffold vs SCI	0.770005	0.992185	1.03949	0.0675371	0.00600031
Positive	10.06	446.325	847.053	870.913	level 2	[C27H44NO4]+	ACar 20:5	NSCs/Scaffold vs Sham	2.94857e-05	4.16041	1.03949	0.0675371	0.00600031
Positive	10.06	446.325	847.053	870.913	level 2	[C27H44NO4]+	ACar 20:5	NSCs/Scaffold vs SCI	0.770005	1.02154	1.03949	0.0675371	0.00600031
Positive	10.06	446.325	847.053	870.913	level 2	[C27H44NO4]+	ACar 20:5	NSCs/Scaffold vs Scaffold	0.768892	1.02959	1.03949	0.0675371	0.00600031
Positive	10.44	448.343	728.535	868.778	level 2	[C27H46NO4]+	ACar 20:4	SCI vs Sham	0.00014309	1.67628	0.934681	0.023194	0.00257541
Positive	10.44	448.343	728.535	868.778	level 2	[C27H46NO4]+	ACar 20:4	Scaffold vs Sham	0.0684388	1.23933	0.934681	0.023194	0.00257541
Positive	10.44	448.343	728.535	868.778	level 2	[C27H46NO4]+	ACar 20:4	NSCs/Scaffold vs Sham	0.00347612	1.50395	0.934681	0.023194	0.00257541
Positive	10.44	448.343	728.535	868.778	level 2	[C27H46NO4]+	ACar 20:4	Scaffold vs SCI	0.164756	0.739332	0.934681	0.023194	0.00257541
Positive	10.44	448.343	728.535	868.778	level 2	[C27H46NO4]+	ACar 20:4	NSCs/Scaffold vs SCI	0.726749	0.897192	0.934681	0.023194	0.00257541
Positive	10.44	448.343	728.535	868.778	level 2	[C27H46NO4]+	ACar 20:4	NSCs/Scaffold vs Scaffold	0.69406	1.21352	0.934681	0.023194	0.00257541
Positive	10.71	450.356	872.927	872.926	level 2	[C27H48NO4]+	ACar 20:3	SCI vs Sham	8.63649e-07	2.63385	1.06452	0.0424225	0.00597442
Positive	10.71	450.356	872.927	872.926	level 2	[C27H48NO4]+	ACar 20:3	Scaffold vs Sham	0.000176303	2.12157	1.06452	0.0424225	0.00597442
Positive	10.71	450.356	872.927	872.926	level 2	[C27H48NO4]+	ACar 20:3	Scaffold vs SCI	0.099916	0.805503	1.06452	0.0424225	0.00597442
Positive	10.71	450.356	872.927	872.926	level 2	[C27H48NO4]+	ACar 20:3	NSCs/Scaffold vs Sham	2.68875e-05	2.54313	1.06452	0.0424225	0.00597442
Positive	10.71	450.356	872.927	872.926	level 2	[C27H48NO4]+	ACar 20:3	NSCs/Scaffold vs SCI	0.246349	0.965557	1.06452	0.0424225	0.00597442
Positive	10.71	450.356	872.927	872.926	level 2	[C27H48NO4]+	ACar 20:3	NSCs/Scaffold vs Scaffold	0.532381	1.1987	1.06452	0.0424225	0.00597442
Positive	11.09	452.373	863.726	863.726	level 2	[C27H50NO4]+	ACar 20:2	SCI vs Sham	2.022e-06	3.77335	1.19555	0.0548425	0.00243094
Positive	11.09	452.373	863.726	863.726	level 2	[C27H50NO4]+	ACar 20:2	Scaffold vs Sham	0.000228117	2.83958	1.19555	0.0548425	0.00243094
Positive	11.09	452.373	863.726	863.726	level 2	[C27H50NO4]+	ACar 20:2	Scaffold vs SCI	0.147514	0.752537	1.19555	0.0548425	0.00243094
Positive	11.09	452.373	863.726	863.726	level 2	[C27H50NO4]+	ACar 20:2	NSCs/Scaffold vs Sham	1.46494e-05	3.89598	1.19555	0.0548425	0.00243094
Positive	11.09	452.373	863.726	863.726	level 2	[C27H50NO4]+	ACar 20:2	NSCs/Scaffold vs SCI	0.440428	1.0325	1.19555	0.0548425	0.00243094
Positive	11.09	452.373	863.726	863.726	level 2	[C27H50NO4]+	ACar 20:2	NSCs/Scaffold vs Scaffold	0.435279	1.37202	1.19555	0.0548425	0.00243094
Positive	11.54	454.389	794.025	871.099	level 2	[C27H52NO4]+	ACar 20:1	SCI vs Sham	2.82961e-06	1.65141	1.17226	0.0255415	0.00277082
Positive	11.54	454.389	794.025	871.099	level 2	[C27H52NO4]+	ACar 20:1	Scaffold vs Sham	3.82475e-05	1.4437	1.17226	0.0255415	0.00277082
Positive	11.54	454.389	794.025	871.099	level 2	[C27H52NO4]+	ACar 20:1	NSCs/Scaffold vs Sham	4.66659e-08	1.8446	1.17226	0.0255415	0.00277082
Positive	11.54	454.389	794.025	871.099	level 2	[C27H52NO4]+	ACar 20:1	Scaffold vs SCI	0.938687	0.874223	1.17226	0.0255415	0.00277082
Positive	11.54	454.389	794.025	871.099	level 2	[C27H52NO4]+	ACar 20:1	NSCs/Scaffold vs SCI	0.358347	1.11698	1.17226	0.0255415	0.00277082
Positive	11.54	454.389	794.025	871.099	level 2	[C27H52NO4]+	ACar 20:1	NSCs/Scaffold vs Scaffold	0.163544	1.27769	1.17226	0.0255415	0.00277082
Positive	12.04	456.404	870.49	878.455	level 2	[C27H54NO4]+	ACar 20:0	SCI vs Sham	0.0879068	1.96762	0.901422	0.0839315	0.0109365
Positive	12.04	456.404	870.49	878.455	level 2	[C27H54NO4]+	ACar 20:0	Scaffold vs Sham	0.126026	1.44863	0.901422	0.0839315	0.0109365
Positive	12.04	456.404	870.49	878.455	level 2	[C27H54NO4]+	ACar 20:0	Scaffold vs SCI	0.849913	0.736236	0.901422	0.0839315	0.0109365
Positive	12.04	456.404	870.49	878.455	level 2	[C27H54NO4]+	ACar 20:0	NSCs/Scaffold vs Sham	0.0012437	2.63833	0.901422	0.0839315	0.0109365
Positive	12.04	456.404	870.49	878.455	level 2	[C27H54NO4]+	ACar 20:0	NSCs/Scaffold vs SCI	0.0521644	1.34088	0.901422	0.0839315	0.0109365
Positive	12.04	456.404	870.49	878.455	level 2	[C27H54NO4]+	ACar 20:0	NSCs/Scaffold vs Scaffold	0.0521644	1.82126	0.901422	0.0839315	0.0109365
Positive	10.21	468.307	790.842	918.721	level 2	C22H46NO7P	LPC 14:0	SCI vs Sham	0.161446	1.14641	0.673274	0.0117869	0.00412066
Positive	10.21	468.307	790.842	918.721	level 2	C22H46NO7P	LPC 14:0	Scaffold vs Sham	0.999809	0.874985	0.673274	0.0117869	0.00412066
Positive	10.21	468.307	790.842	918.721	level 2	C22H46NO7P	LPC 14:0	NSCs/Scaffold vs Sham	0.67419	1.07437	0.673274	0.0117869	0.00412066
Positive	10.21	468.307	790.842	918.721	level 2	C22H46NO7P	LPC 14:0	Scaffold vs SCI	0.156913	0.763242	0.673274	0.0117869	0.00412066
Positive	10.21	468.307	790.842	918.721	level 2	C22H46NO7P	LPC 14:0	NSCs/Scaffold vs SCI	0.759531	0.937164	0.673274	0.0117869	0.00412066
Positive	10.21	468.307	790.842	918.721	level 2	C22H46NO7P	LPC 14:0	NSCs/Scaffold vs Scaffold	0.645757	1.22787	0.673274	0.0117869	0.00412066
Positive	10.4	472.343	753.583	861.445	level 2	[C29H46NO4]+	ACar 22:6	SCI vs Sham	3.67888e-06	3.4744	1.14475	0.0533764	0.00135381
Positive	10.4	472.343	753.583	861.445	level 2	[C29H46NO4]+	ACar 22:6	Scaffold vs Sham	0.00012456	3.1866	1.14475	0.0533764	0.00135381
Positive	10.4	472.343	753.583	861.445	level 2	[C29H46NO4]+	ACar 22:6	Scaffold vs SCI	0.311829	0.917166	1.14475	0.0533764	0.00135381
Positive	10.4	472.343	753.583	861.445	level 2	[C29H46NO4]+	ACar 22:6	NSCs/Scaffold vs Sham	3.17336e-05	3.2721	1.14475	0.0533764	0.00135381
Positive	10.4	472.343	753.583	861.445	level 2	[C29H46NO4]+	ACar 22:6	NSCs/Scaffold vs SCI	0.484963	0.941774	1.14475	0.0533764	0.00135381
Positive	10.4	472.343	753.583	861.445	level 2	[C29H46NO4]+	ACar 22:6	NSCs/Scaffold vs Scaffold	0.651949	1.02683	1.14475	0.0533764	0.00135381
Positive	10.6	474.36	856.357	856.357	level 2	[C29H48NO4]+	ACar 22:5	SCI vs Sham	3.61098e-05	8.01617	1.23656	0.113921	0.00521877
Positive	10.6	474.36	856.357	856.357	level 2	[C29H48NO4]+	ACar 22:5	Scaffold vs Sham	2.9967e-05	8.20927	1.23656	0.113921	0.00521877
Positive	10.6	474.36	856.357	856.357	level 2	[C29H48NO4]+	ACar 22:5	Scaffold vs SCI	0.753832	1.02409	1.23656	0.113921	0.00521877
Positive	10.6	474.36	856.357	856.357	level 2	[C29H48NO4]+	ACar 22:5	NSCs/Scaffold vs Sham	1.99778e-05	8.60796	1.23656	0.113921	0.00521877
Positive	10.6	474.36	856.357	856.357	level 2	[C29H48NO4]+	ACar 22:5	NSCs/Scaffold vs SCI	0.709083	1.07382	1.23656	0.113921	0.00521877
Positive	10.6	474.36	856.357	856.357	level 2	[C29H48NO4]+	ACar 22:5	NSCs/Scaffold vs Scaffold	0.835175	1.04857	1.23656	0.113921	0.00521877
Positive	10.97	476.371	846.307	846.307	level 2	[C29H50NO4]+	ACar 22:4	SCI vs Sham	1.31539e-08	2.91943	1.16597	0.0480274	0.00616231
Positive	10.97	476.371	846.307	846.307	level 2	[C29H50NO4]+	ACar 22:4	Scaffold vs Sham	0.000174267	2.26894	1.16597	0.0480274	0.00616231
Positive	10.97	476.371	846.307	846.307	level 2	[C29H50NO4]+	ACar 22:4	Scaffold vs SCI	0.00304052	0.777184	1.16597	0.0480274	0.00616231
Positive	10.97	476.371	846.307	846.307	level 2	[C29H50NO4]+	ACar 22:4	NSCs/Scaffold vs Sham	2.30698e-05	2.73035	1.16597	0.0480274	0.00616231
Positive	10.97	476.371	846.307	846.307	level 2	[C29H50NO4]+	ACar 22:4	NSCs/Scaffold vs SCI	0.0116132	0.935232	1.16597	0.0480274	0.00616231
Positive	10.97	476.371	846.307	846.307	level 2	[C29H50NO4]+	ACar 22:4	NSCs/Scaffold vs Scaffold	0.502522	1.20336	1.16597	0.0480274	0.00616231
Positive	11.63	480.306	556.41	819.385	level 2	C23H46NO7P	LPE 18:1	SCI vs Sham	0.00309609	1.50658	1.16618	0.0192545	0.00244617
Positive	11.63	480.306	556.41	819.385	level 2	C23H46NO7P	LPE 18:1	Scaffold vs Sham	5.7451e-05	1.38025	1.16618	0.0192545	0.00244617
Positive	11.63	480.306	556.41	819.385	level 2	C23H46NO7P	LPE 18:1	Scaffold vs SCI	0.999936	0.916148	1.16618	0.0192545	0.00244617
Positive	11.63	480.306	556.41	819.385	level 2	C23H46NO7P	LPE 18:1	NSCs/Scaffold vs Sham	9.84051e-07	1.76421	1.16618	0.0192545	0.00244617
Positive	11.63	480.306	556.41	819.385	level 2	C23H46NO7P	LPE 18:1	NSCs/Scaffold vs SCI	0.161027	1.171	1.16618	0.0192545	0.00244617
Positive	11.63	480.306	556.41	819.385	level 2	C23H46NO7P	LPE 18:1	NSCs/Scaffold vs Scaffold	0.0101558	1.27818	1.16618	0.0192545	0.00244617
Positive	11.43	480.306	639.238	736.411	level 3	C23H46NO7P	LPE 18:1	SCI vs Sham	0.739399	0.910721	1.10975	0.012123	0.00559571
Positive	11.43	480.306	639.238	736.411	level 3	C23H46NO7P	LPE 18:1	Scaffold vs Sham	0.417071	0.955049	1.10975	0.012123	0.00559571
Positive	11.43	480.306	639.238	736.411	level 3	C23H46NO7P	LPE 18:1	Scaffold vs SCI	0.038642	1.04867	1.10975	0.012123	0.00559571
Positive	11.43	480.306	639.238	736.411	level 3	C23H46NO7P	LPE 18:1	NSCs/Scaffold vs Sham	0.0229153	1.04715	1.10975	0.012123	0.00559571
Positive	11.43	480.306	639.238	736.411	level 3	C23H46NO7P	LPE 18:1	NSCs/Scaffold vs SCI	0.00132316	1.1498	1.10975	0.012123	0.00559571
Positive	11.43	480.306	639.238	736.411	level 3	C23H46NO7P	LPE 18:1	NSCs/Scaffold vs Scaffold	0.612518	1.09643	1.10975	0.012123	0.00559571
Positive	10.77	482.323	816.54	904.136	level 2	C23H48NO7P	LPC 15:0	SCI vs Sham	0.000124716	2.12995	1.15632	0.0353939	0.00216827
Positive	10.77	482.323	816.54	904.136	level 2	C23H48NO7P	LPC 15:0	Scaffold vs Sham	0.00183611	1.68909	1.15632	0.0353939	0.00216827
Positive	10.77	482.323	816.54	904.136	level 2	C23H48NO7P	LPC 15:0	Scaffold vs SCI	0.923333	0.793016	1.15632	0.0353939	0.00216827
Positive	10.77	482.323	816.54	904.136	level 2	C23H48NO7P	LPC 15:0	NSCs/Scaffold vs Sham	2.40848e-07	2.36084	1.15632	0.0353939	0.00216827
Positive	10.77	482.323	816.54	904.136	level 2	C23H48NO7P	LPC 15:0	NSCs/Scaffold vs SCI	0.821451	1.1084	1.15632	0.0353939	0.00216827
Positive	10.77	482.323	816.54	904.136	level 2	C23H48NO7P	LPC 15:0	NSCs/Scaffold vs Scaffold	0.221511	1.3977	1.15632	0.0353939	0.00216827
Positive	12.12	482.423	783.607	859.701	level 2	[C29H56NO4]+	ACar 22:1	SCI vs Sham	5.73539e-06	2.76913	1.11042	0.0542797	0.00937223
Positive	12.12	482.423	783.607	859.701	level 2	[C29H56NO4]+	ACar 22:1	Scaffold vs Sham	0.000844422	2.19304	1.11042	0.0542797	0.00937223
Positive	12.12	482.423	783.607	859.701	level 2	[C29H56NO4]+	ACar 22:1	NSCs/Scaffold vs Sham	2.97551e-06	2.77669	1.11042	0.0542797	0.00937223
Positive	12.12	482.423	783.607	859.701	level 2	[C29H56NO4]+	ACar 22:1	Scaffold vs SCI	0.480842	0.791959	1.11042	0.0542797	0.00937223
Positive	12.12	482.423	783.607	859.701	level 2	[C29H56NO4]+	ACar 22:1	NSCs/Scaffold vs SCI	0.979338	1.00273	1.11042	0.0542797	0.00937223
Positive	12.12	482.423	783.607	859.701	level 2	[C29H56NO4]+	ACar 22:1	NSCs/Scaffold vs Scaffold	0.300508	1.26614	1.11042	0.0542797	0.00937223
Positive	1.01	489.115	855.992	921.41	level 2	C14H26N4O11P2	CDP-choline	SCI vs Sham	5.32079e-05	0.618953	0.821363	0.0312732	0.00191564
Positive	1.01	489.115	855.992	921.41	level 2	C14H26N4O11P2	CDP-choline	Scaffold vs Sham	0.00664818	0.516452	0.821363	0.0312732	0.00191564
Positive	1.01	489.115	855.992	921.41	level 2	C14H26N4O11P2	CDP-choline	Scaffold vs SCI	0.602302	0.834396	0.821363	0.0312732	0.00191564
Positive	1.01	489.115	855.992	921.41	level 2	C14H26N4O11P2	CDP-choline	NSCs/Scaffold vs Sham	0.00013821	0.549862	0.821363	0.0312732	0.00191564
Positive	1.01	489.115	855.992	921.41	level 2	C14H26N4O11P2	CDP-choline	NSCs/Scaffold vs SCI	0.696532	0.888375	0.821363	0.0312732	0.00191564
Positive	1.01	489.115	855.992	921.41	level 2	C14H26N4O11P2	CDP-choline	NSCs/Scaffold vs Scaffold	0.976322	1.06469	0.821363	0.0312732	0.00191564
Positive	10.56	494.324	791.944	916.38	level 2	C24H48NO7P	LPC 16:1	SCI vs Sham	0.756659	1.06227	0.603012	0.0101607	0.000835749
Positive	10.56	494.324	791.944	916.38	level 2	C24H48NO7P	LPC 16:1	Scaffold vs Sham	0.278907	0.865567	0.603012	0.0101607	0.000835749
Positive	10.56	494.324	791.944	916.38	level 2	C24H48NO7P	LPC 16:1	NSCs/Scaffold vs Sham	0.967356	1.02084	0.603012	0.0101607	0.000835749
Positive	10.56	494.324	791.944	916.38	level 2	C24H48NO7P	LPC 16:1	Scaffold vs SCI	0.0378325	0.814825	0.603012	0.0101607	0.000835749
Positive	10.56	494.324	791.944	916.38	level 2	C24H48NO7P	LPC 16:1	NSCs/Scaffold vs SCI	0.472704	0.960994	0.603012	0.0101607	0.000835749
Positive	10.56	494.324	791.944	916.38	level 2	C24H48NO7P	LPC 16:1	NSCs/Scaffold vs Scaffold	0.51859	1.17939	0.603012	0.0101607	0.000835749
Positive	11.36	496.339	798.471	907.958	level 2	C24H50NO7P	LPC 16:0	SCI vs Sham	0.00155865	1.38849	1.03971	0.0142836	0.00302724
Positive	11.36	496.339	798.471	907.958	level 2	C24H50NO7P	LPC 16:0	Scaffold vs Sham	0.0109324	1.20278	1.03971	0.0142836	0.00302724
Positive	11.36	496.339	798.471	907.958	level 2	C24H50NO7P	LPC 16:0	NSCs/Scaffold vs Sham	1.03741e-05	1.6092	1.03971	0.0142836	0.00302724
Positive	11.36	496.339	798.471	907.958	level 2	C24H50NO7P	LPC 16:0	Scaffold vs SCI	0.953239	0.866248	1.03971	0.0142836	0.00302724
Positive	11.36	496.339	798.471	907.958	level 2	C24H50NO7P	LPC 16:0	NSCs/Scaffold vs SCI	0.245691	1.15895	1.03971	0.0142836	0.00302724
Positive	11.36	496.339	798.471	907.958	level 2	C24H50NO7P	LPC 16:0	NSCs/Scaffold vs Scaffold	0.11653	1.3379	1.03971	0.0142836	0.00302724
Positive	11.13	496.341	809.297	863.836	level 2	C24H50NO7P	PC 16:0e	SCI vs Sham	0.0171925	1.29166	0.994057	0.0133769	0.00395358
Positive	11.13	496.341	809.297	863.836	level 2	C24H50NO7P	PC 16:0e	Scaffold vs Sham	0.541414	1.00378	0.994057	0.0133769	0.00395358
Positive	11.13	496.341	809.297	863.836	level 2	C24H50NO7P	PC 16:0e	NSCs/Scaffold vs Sham	1.98411e-05	1.46265	0.994057	0.0133769	0.00395358
Positive	11.13	496.341	809.297	863.836	level 2	C24H50NO7P	PC 16:0e	Scaffold vs SCI	0.349462	0.777124	0.994057	0.0133769	0.00395358
Positive	11.13	496.341	809.297	863.836	level 2	C24H50NO7P	PC 16:0e	NSCs/Scaffold vs SCI	0.0656136	1.13238	0.994057	0.0133769	0.00395358
Positive	11.13	496.341	809.297	863.836	level 2	C24H50NO7P	PC 16:0e	NSCs/Scaffold vs Scaffold	0.00148709	1.45714	0.994057	0.0133769	0.00395358
Positive	11.12	508.341	827.279	881.186	level 2	C25H50NO7P	LPC 17:1	SCI vs Sham	0.903464	0.98587	0.360507	0.0140875	0.00419971
Positive	11.12	508.341	827.279	881.186	level 2	C25H50NO7P	LPC 17:1	Scaffold vs Sham	0.0584167	0.792702	0.360507	0.0140875	0.00419971
Positive	11.12	508.341	827.279	881.186	level 2	C25H50NO7P	LPC 17:1	NSCs/Scaffold vs Sham	0.7088	0.956535	0.360507	0.0140875	0.00419971
Positive	11.12	508.341	827.279	881.186	level 2	C25H50NO7P	LPC 17:1	Scaffold vs SCI	0.193453	0.804063	0.360507	0.0140875	0.00419971
Positive	11.12	508.341	827.279	881.186	level 2	C25H50NO7P	LPC 17:1	NSCs/Scaffold vs SCI	0.974906	0.970244	0.360507	0.0140875	0.00419971
Positive	11.12	508.341	827.279	881.186	level 2	C25H50NO7P	LPC 17:1	NSCs/Scaffold vs Scaffold	0.393121	1.20668	0.360507	0.0140875	0.00419971
Positive	12.55	508.341	640.947	723.455	level 2	C25H50NO7P	LPE 20:1	SCI vs Sham	0.679074	0.87845	0.679517	0.0184812	0.0126071
Positive	12.55	508.341	640.947	723.455	level 2	C25H50NO7P	LPE 20:1	Scaffold vs Sham	0.999979	0.931513	0.679517	0.0184812	0.0126071
Positive	12.55	508.341	640.947	723.455	level 2	C25H50NO7P	LPE 20:1	Scaffold vs SCI	0.226145	1.06041	0.679517	0.0184812	0.0126071
Positive	12.55	508.341	640.947	723.455	level 2	C25H50NO7P	LPE 20:1	NSCs/Scaffold vs Sham	0.694899	1.11021	0.679517	0.0184812	0.0126071
Positive	12.55	508.341	640.947	723.455	level 2	C25H50NO7P	LPE 20:1	NSCs/Scaffold vs SCI	0.0289781	1.26383	0.679517	0.0184812	0.0126071
Positive	12.55	508.341	640.947	723.455	level 2	C25H50NO7P	LPE 20:1	NSCs/Scaffold vs Scaffold	0.655811	1.19184	0.679517	0.0184812	0.0126071
Positive	11.13	510.317	822.691	791.833	level 2	C24H48NO8P	PC 16:0	SCI vs Sham	0.0437947	1.45176	0.848393	0.0230479	0.0194699
Positive	11.13	510.317	822.691	791.833	level 2	C24H48NO8P	PC 16:0	Scaffold vs Sham	0.0074897	1.1768	0.848393	0.0230479	0.0194699
Positive	11.13	510.317	822.691	791.833	level 2	C24H48NO8P	PC 16:0	Scaffold vs SCI	0.936693	0.810601	0.848393	0.0230479	0.0194699
Positive	11.13	510.317	822.691	791.833	level 2	C24H48NO8P	PC 16:0	NSCs/Scaffold vs Sham	2.89081e-07	1.49134	0.848393	0.0230479	0.0194699
Positive	11.13	510.317	822.691	791.833	level 2	C24H48NO8P	PC 16:0	NSCs/Scaffold vs SCI	0.98705	1.02726	0.848393	0.0230479	0.0194699
Positive	11.13	510.317	822.691	791.833	level 2	C24H48NO8P	PC 16:0	NSCs/Scaffold vs Scaffold	0.0940019	1.26728	0.848393	0.0230479	0.0194699
Positive	11.97	510.352	818.152	921.446	level 2	C25H52NO7P	LPC 17:0	SCI vs Sham	0.00384911	2.55291	1.20249	0.0440643	0.00344841
Positive	11.97	510.352	818.152	921.446	level 2	C25H52NO7P	LPC 17:0	Scaffold vs Sham	0.000149002	2.09734	1.20249	0.0440643	0.00344841
Positive	11.97	510.352	818.152	921.446	level 2	C25H52NO7P	LPC 17:0	Scaffold vs SCI	0.999973	0.821548	1.20249	0.0440643	0.00344841
Positive	11.97	510.352	818.152	921.446	level 2	C25H52NO7P	LPC 17:0	NSCs/Scaffold vs Sham	3.53918e-07	3.37508	1.20249	0.0440643	0.00344841
Positive	11.97	510.352	818.152	921.446	level 2	C25H52NO7P	LPC 17:0	NSCs/Scaffold vs SCI	0.2976	1.32205	1.20249	0.0440643	0.00344841
Positive	11.97	510.352	818.152	921.446	level 2	C25H52NO7P	LPC 17:0	NSCs/Scaffold vs Scaffold	0.0167799	1.60922	1.20249	0.0440643	0.00344841
Positive	10.76	520.34	810.787	872.281	level 2	C26H50NO7P	PC 18:2e	SCI vs Sham	2.20084e-05	1.58937	0.957071	0.0201028	0.00620399
Positive	10.76	520.34	810.787	872.281	level 2	C26H50NO7P	PC 18:2e	Scaffold vs Sham	0.00364358	1.31951	0.957071	0.0201028	0.00620399
Positive	10.76	520.34	810.787	872.281	level 2	C26H50NO7P	PC 18:2e	Scaffold vs SCI	0.475918	0.830206	0.957071	0.0201028	0.00620399
Positive	10.76	520.34	810.787	872.281	level 2	C26H50NO7P	PC 18:2e	NSCs/Scaffold vs Sham	0.000594622	1.57691	0.957071	0.0201028	0.00620399
Positive	10.76	520.34	810.787	872.281	level 2	C26H50NO7P	PC 18:2e	NSCs/Scaffold vs SCI	0.999336	0.992159	0.957071	0.0201028	0.00620399
Positive	10.76	520.34	810.787	872.281	level 2	C26H50NO7P	PC 18:2e	NSCs/Scaffold vs Scaffold	0.910775	1.19507	0.957071	0.0201028	0.00620399
Positive	10.95	520.34	833.198	914.841	level 2	C26H50NO7P	LPC 18:2	SCI vs Sham	4.01322e-05	2.62693	1.15346	0.0388297	0.00134492
Positive	10.95	520.34	833.198	914.841	level 2	C26H50NO7P	LPC 18:2	Scaffold vs Sham	7.01137e-05	2.30917	1.15346	0.0388297	0.00134492
Positive	10.95	520.34	833.198	914.841	level 2	C26H50NO7P	LPC 18:2	Scaffold vs SCI	0.957735	0.87904	1.15346	0.0388297	0.00134492
Positive	10.95	520.34	833.198	914.841	level 2	C26H50NO7P	LPC 18:2	NSCs/Scaffold vs Sham	1.0955e-06	3.13136	1.15346	0.0388297	0.00134492
Positive	10.95	520.34	833.198	914.841	level 2	C26H50NO7P	LPC 18:2	NSCs/Scaffold vs SCI	0.138569	1.19202	1.15346	0.0388297	0.00134492
Positive	10.95	520.34	833.198	914.841	level 2	C26H50NO7P	LPC 18:2	NSCs/Scaffold vs Scaffold	0.138569	1.35605	1.15346	0.0388297	0.00134492
Positive	11.69	522.356	831.26	915.364	level 2	C26H52NO7P	LPC 18:1	SCI vs Sham	0.0420273	0.83677	0.659989	0.00853334	0.00269223
Positive	11.69	522.356	831.26	915.364	level 2	C26H52NO7P	LPC 18:1	Scaffold vs Sham	0.0154917	0.767197	0.659989	0.00853334	0.00269223
Positive	11.69	522.356	831.26	915.364	level 2	C26H52NO7P	LPC 18:1	NSCs/Scaffold vs Sham	0.0165717	0.835929	0.659989	0.00853334	0.00269223
Positive	11.69	522.356	831.26	915.364	level 2	C26H52NO7P	LPC 18:1	Scaffold vs SCI	0.936917	0.916855	0.659989	0.00853334	0.00269223
Positive	11.69	522.356	831.26	915.364	level 2	C26H52NO7P	LPC 18:1	NSCs/Scaffold vs SCI	0.964801	0.998995	0.659989	0.00853334	0.00269223
Positive	11.69	522.356	831.26	915.364	level 2	C26H52NO7P	LPC 18:1	NSCs/Scaffold vs Scaffold	0.999339	1.08959	0.659989	0.00853334	0.00269223
Positive	12.36	524.37	809.586	869.788	level 2	C26H54NO7P	PC 18:0e	SCI vs Sham	0.000860411	2.62101	1.44154	0.0404119	0.00239587
Positive	12.36	524.37	809.586	869.788	level 2	C26H54NO7P	PC 18:0e	Scaffold vs Sham	1.88481e-05	2.02086	1.44154	0.0404119	0.00239587
Positive	12.36	524.37	809.586	869.788	level 2	C26H54NO7P	PC 18:0e	NSCs/Scaffold vs Sham	6.927e-10	3.78418	1.44154	0.0404119	0.00239587
Positive	12.36	524.37	809.586	869.788	level 2	C26H54NO7P	PC 18:0e	Scaffold vs SCI	0.389855	0.771024	1.44154	0.0404119	0.00239587
Positive	12.36	524.37	809.586	869.788	level 2	C26H54NO7P	PC 18:0e	NSCs/Scaffold vs SCI	4.75304e-05	1.44379	1.44154	0.0404119	0.00239587
Positive	12.36	524.37	809.586	869.788	level 2	C26H54NO7P	PC 18:0e	NSCs/Scaffold vs Scaffold	0.00839446	1.87256	1.44154	0.0404119	0.00239587
Positive	12.6	524.371	838.253	918.3	level 1	C26H54NO7P	LPC 18:0	SCI vs Sham	0.0661418	1.52259	1.39596	0.0372602	0.00229893
Positive	12.6	524.371	838.253	918.3	level 1	C26H54NO7P	LPC 18:0	Scaffold vs Sham	0.00352199	1.81496	1.39596	0.0372602	0.00229893
Positive	12.6	524.371	838.253	918.3	level 1	C26H54NO7P	LPC 18:0	Scaffold vs SCI	0.387279	1.19202	1.39596	0.0372602	0.00229893
Positive	12.6	524.371	838.253	918.3	level 1	C26H54NO7P	LPC 18:0	NSCs/Scaffold vs Sham	3.11116e-05	4.14305	1.39596	0.0372602	0.00229893
Positive	12.6	524.371	838.253	918.3	level 1	C26H54NO7P	LPC 18:0	NSCs/Scaffold vs SCI	3.96713e-05	2.72105	1.39596	0.0372602	0.00229893
Positive	12.6	524.371	838.253	918.3	level 1	C26H54NO7P	LPC 18:0	NSCs/Scaffold vs Scaffold	9.76922e-08	2.28272	1.39596	0.0372602	0.00229893
Positive	10.74	526.296	608.702	716.294	level 2	C27H44NO7P	LPE 22:6	SCI vs Sham	0.0513751	0.611285	0.589085	0.0361572	0.01023
Positive	10.74	526.296	608.702	716.294	level 2	C27H44NO7P	LPE 22:6	Scaffold vs Sham	0.0143597	0.593552	0.589085	0.0361572	0.01023
Positive	10.74	526.296	608.702	716.294	level 2	C27H44NO7P	LPE 22:6	NSCs/Scaffold vs Sham	0.012907	0.574242	0.589085	0.0361572	0.01023
Positive	10.74	526.296	608.702	716.294	level 2	C27H44NO7P	LPE 22:6	Scaffold vs SCI	0.896957	0.970991	0.589085	0.0361572	0.01023
Positive	10.74	526.296	608.702	716.294	level 2	C27H44NO7P	LPE 22:6	NSCs/Scaffold vs SCI	0.910379	0.939402	0.589085	0.0361572	0.01023
Positive	10.74	526.296	608.702	716.294	level 2	C27H44NO7P	LPE 22:6	NSCs/Scaffold vs Scaffold	0.999938	0.967467	0.589085	0.0361572	0.01023
Positive	11.62	530.324	650.05	722.152	level 2	C27H48NO7P	LPE 22:4	SCI vs Sham	0.677481	0.861781	0.130551	0.0225101	0.00887467
Positive	11.62	530.324	650.05	722.152	level 2	C27H48NO7P	LPE 22:4	Scaffold vs Sham	0.677481	0.847598	0.130551	0.0225101	0.00887467
Positive	11.62	530.324	650.05	722.152	level 2	C27H48NO7P	LPE 22:4	Scaffold vs SCI	0.844974	0.983542	0.130551	0.0225101	0.00887467
Positive	11.62	530.324	650.05	722.152	level 2	C27H48NO7P	LPE 22:4	NSCs/Scaffold vs Sham	0.654781	0.940738	0.130551	0.0225101	0.00887467
Positive	11.62	530.324	650.05	722.152	level 2	C27H48NO7P	LPE 22:4	NSCs/Scaffold vs SCI	0.356576	1.09162	0.130551	0.0225101	0.00887467
Positive	11.62	530.324	650.05	722.152	level 2	C27H48NO7P	LPE 22:4	NSCs/Scaffold vs Scaffold	0.356576	1.10989	0.130551	0.0225101	0.00887467
Positive	12.24	536.373	644.399	892.166	level 2	C27H54NO7P	LPC 19:1	SCI vs Sham	0.945743	0.986374	0.138602	0.0141438	0.00268766
Positive	12.24	536.373	644.399	892.166	level 2	C27H54NO7P	LPC 19:1	Scaffold vs Sham	0.945743	0.854633	0.138602	0.0141438	0.00268766
Positive	12.24	536.373	644.399	892.166	level 2	C27H54NO7P	LPC 19:1	Scaffold vs SCI	0.945743	0.866439	0.138602	0.0141438	0.00268766
Positive	12.24	536.373	644.399	892.166	level 2	C27H54NO7P	LPC 19:1	NSCs/Scaffold vs Sham	0.945743	0.993776	0.138602	0.0141438	0.00268766
Positive	12.24	536.373	644.399	892.166	level 2	C27H54NO7P	LPC 19:1	NSCs/Scaffold vs SCI	0.945743	1.0075	0.138602	0.0141438	0.00268766
Positive	12.24	536.373	644.399	892.166	level 2	C27H54NO7P	LPC 19:1	NSCs/Scaffold vs Scaffold	0.945743	1.16281	0.138602	0.0141438	0.00268766
Positive	12.09	538.35	771.957	790.654	level 2	C26H52NO8P	PC 18:0	SCI vs Sham	0.999733	0.83487	0.547105	0.0596036	0.00403766
Positive	12.09	538.35	771.957	790.654	level 2	C26H52NO8P	PC 18:0	Scaffold vs Sham	0.994895	0.85675	0.547105	0.0596036	0.00403766
Positive	12.09	538.35	771.957	790.654	level 2	C26H52NO8P	PC 18:0	NSCs/Scaffold vs Sham	0.963194	0.892557	0.547105	0.0596036	0.00403766
Positive	12.09	538.35	771.957	790.654	level 2	C26H52NO8P	PC 18:0	Scaffold vs SCI	0.998482	1.02621	0.547105	0.0596036	0.00403766
Positive	12.09	538.35	771.957	790.654	level 2	C26H52NO8P	PC 18:0	NSCs/Scaffold vs SCI	0.936932	1.0691	0.547105	0.0596036	0.00403766
Positive	12.09	538.35	771.957	790.654	level 2	C26H52NO8P	PC 18:0	NSCs/Scaffold vs Scaffold	0.893574	1.04179	0.547105	0.0596036	0.00403766
Positive	10.4	542.328	837.753	814.91	level 2	C28H48NO7P	LPC 20:5	SCI vs Sham	3.16958e-05	2.31768	1.36524	0.0587275	0.00864436
Positive	10.4	542.328	837.753	814.91	level 2	C28H48NO7P	LPC 20:5	Scaffold vs Sham	5.75861e-07	2.58514	1.36524	0.0587275	0.00864436
Positive	10.4	542.328	837.753	814.91	level 2	C28H48NO7P	LPC 20:5	Scaffold vs SCI	0.0611271	1.1154	1.36524	0.0587275	0.00864436
Positive	10.4	542.328	837.753	814.91	level 2	C28H48NO7P	LPC 20:5	NSCs/Scaffold vs Sham	1.90238e-10	3.36033	1.36524	0.0587275	0.00864436
Positive	10.4	542.328	837.753	814.91	level 2	C28H48NO7P	LPC 20:5	NSCs/Scaffold vs SCI	2.63905e-05	1.44987	1.36524	0.0587275	0.00864436
Positive	10.4	542.328	837.753	814.91	level 2	C28H48NO7P	LPC 20:5	NSCs/Scaffold vs Scaffold	0.00679124	1.29987	1.36524	0.0587275	0.00864436
Positive	10.97	544.34	827.29	909.051	level 2	C28H50NO7P	LPC 20:4	SCI vs Sham	0.000966066	1.60164	0.976039	0.026794	0.00185637
Positive	10.97	544.34	827.29	909.051	level 2	C28H50NO7P	LPC 20:4	Scaffold vs Sham	0.263936	1.41567	0.976039	0.026794	0.00185637
Positive	10.97	544.34	827.29	909.051	level 2	C28H50NO7P	LPC 20:4	Scaffold vs SCI	0.993758	0.883887	0.976039	0.026794	0.00185637
Positive	10.97	544.34	827.29	909.051	level 2	C28H50NO7P	LPC 20:4	NSCs/Scaffold vs Sham	2.14196e-05	1.88154	0.976039	0.026794	0.00185637
Positive	10.97	544.34	827.29	909.051	level 2	C28H50NO7P	LPC 20:4	NSCs/Scaffold vs SCI	0.487466	1.17476	0.976039	0.026794	0.00185637
Positive	10.97	544.34	827.29	909.051	level 2	C28H50NO7P	LPC 20:4	NSCs/Scaffold vs Scaffold	0.603266	1.32908	0.976039	0.026794	0.00185637
Positive	11.38	546.359	837.02	885.256	level 2	C28H52NO7P	LPC 20:3	SCI vs Sham	0.0132317	1.29825	0.674245	0.0182977	0.00978857
Positive	11.38	546.359	837.02	885.256	level 2	C28H52NO7P	LPC 20:3	Scaffold vs Sham	0.0232157	1.19781	0.674245	0.0182977	0.00978857
Positive	11.38	546.359	837.02	885.256	level 2	C28H52NO7P	LPC 20:3	NSCs/Scaffold vs Sham	0.0542234	1.32667	0.674245	0.0182977	0.00978857
Positive	11.38	546.359	837.02	885.256	level 2	C28H52NO7P	LPC 20:3	Scaffold vs SCI	0.999951	0.922634	0.674245	0.0182977	0.00978857
Positive	11.38	546.359	837.02	885.256	level 2	C28H52NO7P	LPC 20:3	NSCs/Scaffold vs SCI	0.953137	1.02189	0.674245	0.0182977	0.00978857
Positive	11.38	546.359	837.02	885.256	level 2	C28H52NO7P	LPC 20:3	NSCs/Scaffold vs Scaffold	0.970308	1.10758	0.674245	0.0182977	0.00978857
Positive	11.8	548.368	902.883	889.473	level 2	C28H54NO7P	LPC 20:2	SCI vs Sham	0.0844197	1.20081	0.56711	0.019037	0.00590443
Positive	11.8	548.368	902.883	889.473	level 2	C28H54NO7P	LPC 20:2	Scaffold vs Sham	0.994517	0.925752	0.56711	0.019037	0.00590443
Positive	11.8	548.368	902.883	889.473	level 2	C28H54NO7P	LPC 20:2	NSCs/Scaffold vs Sham	0.0775384	1.21234	0.56711	0.019037	0.00590443
Positive	11.8	548.368	902.883	889.473	level 2	C28H54NO7P	LPC 20:2	Scaffold vs SCI	0.163192	0.770942	0.56711	0.019037	0.00590443
Positive	11.8	548.368	902.883	889.473	level 2	C28H54NO7P	LPC 20:2	NSCs/Scaffold vs SCI	0.999572	1.0096	0.56711	0.019037	0.00590443
Positive	11.8	548.368	902.883	889.473	level 2	C28H54NO7P	LPC 20:2	NSCs/Scaffold vs Scaffold	0.148882	1.30957	0.56711	0.019037	0.00590443
Positive	12.6	550.384	814.054	876.413	level 2	C28H56NO7P	PC 20:1e	SCI vs Sham	0.000342616	0.722502	0.959722	0.0155514	0.00221153
Positive	12.6	550.384	814.054	876.413	level 2	C28H56NO7P	PC 20:1e	Scaffold vs Sham	0.0138965	0.652018	0.959722	0.0155514	0.00221153
Positive	12.6	550.384	814.054	876.413	level 2	C28H56NO7P	PC 20:1e	Scaffold vs SCI	0.936735	0.902445	0.959722	0.0155514	0.00221153
Positive	12.6	550.384	814.054	876.413	level 2	C28H56NO7P	PC 20:1e	NSCs/Scaffold vs Sham	3.09978e-05	0.691806	0.959722	0.0155514	0.00221153
Positive	12.6	550.384	814.054	876.413	level 2	C28H56NO7P	PC 20:1e	NSCs/Scaffold vs SCI	0.20855	0.957515	0.959722	0.0155514	0.00221153
Positive	12.6	550.384	814.054	876.413	level 2	C28H56NO7P	PC 20:1e	NSCs/Scaffold vs Scaffold	0.999993	1.06102	0.959722	0.0155514	0.00221153
Positive	12.83	550.388	854.581	915.18	level 2	C28H56NO7P	LPC 20:1	SCI vs Sham	0.934803	0.936286	0.162487	0.00982793	0.000454212
Positive	12.83	550.388	854.581	915.18	level 2	C28H56NO7P	LPC 20:1	Scaffold vs Sham	0.934803	0.832676	0.162487	0.00982793	0.000454212
Positive	12.83	550.388	854.581	915.18	level 2	C28H56NO7P	LPC 20:1	Scaffold vs SCI	0.934803	0.88934	0.162487	0.00982793	0.000454212
Positive	12.83	550.388	854.581	915.18	level 2	C28H56NO7P	LPC 20:1	NSCs/Scaffold vs Sham	0.934803	1.00806	0.162487	0.00982793	0.000454212
Positive	12.83	550.388	854.581	915.18	level 2	C28H56NO7P	LPC 20:1	NSCs/Scaffold vs SCI	0.934803	1.07666	0.162487	0.00982793	0.000454212
Positive	12.83	550.388	854.581	915.18	level 2	C28H56NO7P	LPC 20:1	NSCs/Scaffold vs Scaffold	0.934803	1.21063	0.162487	0.00982793	0.000454212
Positive	17.91	552.402	698.826	841.306	level 2	C28H58NO7P	LPC 20:0	SCI vs Sham	0.794869	0.902941	0.550029	0.083095	0.0255936
Positive	17.91	552.402	698.826	841.306	level 2	C28H58NO7P	LPC 20:0	Scaffold vs Sham	0.794869	0.907865	0.550029	0.083095	0.0255936
Positive	17.91	552.402	698.826	841.306	level 2	C28H58NO7P	LPC 20:0	Scaffold vs SCI	0.794869	1.00545	0.550029	0.083095	0.0255936
Positive	17.91	552.402	698.826	841.306	level 2	C28H58NO7P	LPC 20:0	NSCs/Scaffold vs Sham	0.12302	1.42737	0.550029	0.083095	0.0255936
Positive	17.91	552.402	698.826	841.306	level 2	C28H58NO7P	LPC 20:0	NSCs/Scaffold vs SCI	0.126939	1.5808	0.550029	0.083095	0.0255936
Positive	17.91	552.402	698.826	841.306	level 2	C28H58NO7P	LPC 20:0	NSCs/Scaffold vs Scaffold	0.12302	1.57223	0.550029	0.083095	0.0255936
Positive	10.93	568.339	853.12	910.696	level 2	C30H50NO7P	LPC 22:6	SCI vs Sham	4.70916e-05	1.87533	1.15017	0.0246528	0.00365945
Positive	10.93	568.339	853.12	910.696	level 2	C30H50NO7P	LPC 22:6	Scaffold vs Sham	0.000134872	1.59561	1.15017	0.0246528	0.00365945
Positive	10.93	568.339	853.12	910.696	level 2	C30H50NO7P	LPC 22:6	Scaffold vs SCI	0.817983	0.850844	1.15017	0.0246528	0.00365945
Positive	10.93	568.339	853.12	910.696	level 2	C30H50NO7P	LPC 22:6	NSCs/Scaffold vs Sham	1.19531e-07	2.06489	1.15017	0.0246528	0.00365945
Positive	10.93	568.339	853.12	910.696	level 2	C30H50NO7P	LPC 22:6	NSCs/Scaffold vs SCI	0.0203767	1.10108	1.15017	0.0246528	0.00365945
Positive	10.93	568.339	853.12	910.696	level 2	C30H50NO7P	LPC 22:6	NSCs/Scaffold vs Scaffold	0.0203767	1.2941	1.15017	0.0246528	0.00365945
Positive	11.83	572.374	793.546	891.586	level 2	C30H54NO7P	LPC 22:4	SCI vs Sham	6.72783e-05	1.59067	1.08002	0.0224167	0.00378561
Positive	11.83	572.374	793.546	891.586	level 2	C30H54NO7P	LPC 22:4	Scaffold vs Sham	0.0014971	1.38758	1.08002	0.0224167	0.00378561
Positive	11.83	572.374	793.546	891.586	level 2	C30H54NO7P	LPC 22:4	Scaffold vs SCI	0.344244	0.872322	1.08002	0.0224167	0.00378561
Positive	11.83	572.374	793.546	891.586	level 2	C30H54NO7P	LPC 22:4	NSCs/Scaffold vs Sham	6.72783e-05	1.74001	1.08002	0.0224167	0.00378561
Positive	11.83	572.374	793.546	891.586	level 2	C30H54NO7P	LPC 22:4	NSCs/Scaffold vs SCI	0.927561	1.09388	1.08002	0.0224167	0.00378561
Positive	11.83	572.374	793.546	891.586	level 2	C30H54NO7P	LPC 22:4	NSCs/Scaffold vs Scaffold	0.344244	1.25399	1.08002	0.0224167	0.00378561
Positive	13.13	576.399	798.503	796.782	level 2	C30H58NO7P	LPC 22:2	SCI vs Sham	0.934804	1.05146	0.472803	0.0278434	0.00462232
Positive	13.13	576.399	798.503	796.782	level 2	C30H58NO7P	LPC 22:2	Scaffold vs Sham	0.992183	0.867845	0.472803	0.0278434	0.00462232
Positive	13.13	576.399	798.503	796.782	level 2	C30H58NO7P	LPC 22:2	NSCs/Scaffold vs Sham	0.275394	1.23932	0.472803	0.0278434	0.00462232
Positive	13.13	576.399	798.503	796.782	level 2	C30H58NO7P	LPC 22:2	Scaffold vs SCI	0.826683	0.825371	0.472803	0.0278434	0.00462232
Positive	13.13	576.399	798.503	796.782	level 2	C30H58NO7P	LPC 22:2	NSCs/Scaffold vs SCI	0.572245	1.17866	0.472803	0.0278434	0.00462232
Positive	13.13	576.399	798.503	796.782	level 2	C30H58NO7P	LPC 22:2	NSCs/Scaffold vs Scaffold	0.187393	1.42804	0.472803	0.0278434	0.00462232
Positive	9.39	583.257	842.817	865.526	level 2	C33H34N4O6	Biliverdin	SCI vs Sham	6.68285e-05	25.1936	1.55534	0.164453	0.00756497
Positive	9.39	583.257	842.817	865.526	level 2	C33H34N4O6	Biliverdin	Scaffold vs Sham	1.06418e-09	27.8316	1.55534	0.164453	0.00756497
Positive	9.39	583.257	842.817	865.526	level 2	C33H34N4O6	Biliverdin	Scaffold vs SCI	8.73378e-05	1.10471	1.55534	0.164453	0.00756497
Positive	9.39	583.257	842.817	865.526	level 2	C33H34N4O6	Biliverdin	NSCs/Scaffold vs Sham	3.05845e-11	40.1231	1.55534	0.164453	0.00756497
Positive	9.39	583.257	842.817	865.526	level 2	C33H34N4O6	Biliverdin	NSCs/Scaffold vs SCI	1.31146e-06	1.59259	1.55534	0.164453	0.00756497
Positive	9.39	583.257	842.817	865.526	level 2	C33H34N4O6	Biliverdin	NSCs/Scaffold vs Scaffold	0.172562	1.44164	1.55534	0.164453	0.00756497
Positive	3.98	613.157	749.257	911.081	level 2	C20H32N6O12S2	Glutathione oxidized	SCI vs Sham	0.999196	1.03894	1.5648	0.0275623	0.0720316
Positive	3.98	613.157	749.257	911.081	level 2	C20H32N6O12S2	Glutathione oxidized	Scaffold vs Sham	0.256483	0.719236	1.5648	0.0275623	0.0720316
Positive	3.98	613.157	749.257	911.081	level 2	C20H32N6O12S2	Glutathione oxidized	NSCs/Scaffold vs Sham	0.985186	1.00283	1.5648	0.0275623	0.0720316
Positive	3.98	613.157	749.257	911.081	level 2	C20H32N6O12S2	Glutathione oxidized	Scaffold vs SCI	0.190697	0.692281	1.5648	0.0275623	0.0720316
Positive	3.98	613.157	749.257	911.081	level 2	C20H32N6O12S2	Glutathione oxidized	NSCs/Scaffold vs SCI	0.961273	0.965251	1.5648	0.0275623	0.0720316
Positive	3.98	613.157	749.257	911.081	level 2	C20H32N6O12S2	Glutathione oxidized	NSCs/Scaffold vs Scaffold	0.425182	1.3943	1.5648	0.0275623	0.0720316
Positive	13.09	649.449	869.702	772.109	level 3	C39H62O6	TAG 36:6	SCI vs Sham	0.885044	1.00238	1.08906	0.00884577	0.00521867
Positive	13.09	649.449	869.702	772.109	level 3	C39H62O6	TAG 36:6	Scaffold vs Sham	0.741828	0.941951	1.08906	0.00884577	0.00521867
Positive	13.09	649.449	869.702	772.109	level 3	C39H62O6	TAG 36:6	NSCs/Scaffold vs Sham	0.804021	0.964827	1.08906	0.00884577	0.00521867
Positive	13.09	649.449	869.702	772.109	level 3	C39H62O6	TAG 36:6	Scaffold vs SCI	0.31784	0.939717	1.08906	0.00884577	0.00521867
Positive	13.09	649.449	869.702	772.109	level 3	C39H62O6	TAG 36:6	NSCs/Scaffold vs SCI	0.364393	0.962539	1.08906	0.00884577	0.00521867
Positive	13.09	649.449	869.702	772.109	level 3	C39H62O6	TAG 36:6	NSCs/Scaffold vs Scaffold	0.99899	1.02429	1.08906	0.00884577	0.00521867
Positive	11.89	713.446	970	509.412	level 3	C38H67O10P	PG 32:4	SCI vs Sham	0.787168	0.543994	0.695864	0.280321	0.0111661
Positive	11.89	713.446	970	509.412	level 3	C38H67O10P	PG 32:4	Scaffold vs Sham	0.802068	0.235081	0.695864	0.280321	0.0111661
Positive	11.89	713.446	970	509.412	level 3	C38H67O10P	PG 32:4	Scaffold vs SCI	0.787168	0.432139	0.695864	0.280321	0.0111661
Positive	11.89	713.446	970	509.412	level 3	C38H67O10P	PG 32:4	NSCs/Scaffold vs Sham	0.787168	0.604401	0.695864	0.280321	0.0111661
Positive	11.89	713.446	970	509.412	level 3	C38H67O10P	PG 32:4	NSCs/Scaffold vs SCI	0.787168	1.11104	0.695864	0.280321	0.0111661
Positive	11.89	713.446	970	509.412	level 3	C38H67O10P	PG 32:4	NSCs/Scaffold vs Scaffold	0.802068	2.57104	0.695864	0.280321	0.0111661
Positive	6.34	717.368	714.885	734.394	level 3	C43H48N4O6	Subsessiline	SCI vs Sham	0.542709	0.935182	1.12264	0.0374124	0.00360929
Positive	6.34	717.368	714.885	734.394	level 3	C43H48N4O6	Subsessiline	Scaffold vs Sham	0.980667	2.52172	1.12264	0.0374124	0.00360929
Positive	6.34	717.368	714.885	734.394	level 3	C43H48N4O6	Subsessiline	Scaffold vs SCI	0.481882	2.6965	1.12264	0.0374124	0.00360929
Positive	6.34	717.368	714.885	734.394	level 3	C43H48N4O6	Subsessiline	NSCs/Scaffold vs Sham	0.474994	3.75423	1.12264	0.0374124	0.00360929
Positive	6.34	717.368	714.885	734.394	level 3	C43H48N4O6	Subsessiline	NSCs/Scaffold vs SCI	0.994656	4.01444	1.12264	0.0374124	0.00360929
Positive	6.34	717.368	714.885	734.394	level 3	C43H48N4O6	Subsessiline	NSCs/Scaffold vs Scaffold	0.405036	1.48876	1.12264	0.0374124	0.00360929
Positive	17.91	732.553	832.118	753.508	level 2	C40H78NO8P	PC 32:1	SCI vs Sham	0.206877	0.878925	1.08447	0.0415038	0.0567195
Positive	17.91	732.553	832.118	753.508	level 2	C40H78NO8P	PC 32:1	Scaffold vs Sham	0.0166037	0.634921	1.08447	0.0415038	0.0567195
Positive	17.91	732.553	832.118	753.508	level 2	C40H78NO8P	PC 32:1	Scaffold vs SCI	0.476739	0.722384	1.08447	0.0415038	0.0567195
Positive	17.91	732.553	832.118	753.508	level 2	C40H78NO8P	PC 32:1	NSCs/Scaffold vs Sham	0.0616252	0.66489	1.08447	0.0415038	0.0567195
Positive	17.91	732.553	832.118	753.508	level 2	C40H78NO8P	PC 32:1	NSCs/Scaffold vs SCI	0.835094	0.756481	1.08447	0.0415038	0.0567195
Positive	17.91	732.553	832.118	753.508	level 2	C40H78NO8P	PC 32:1	NSCs/Scaffold vs Scaffold	0.998408	1.0472	1.08447	0.0415038	0.0567195
Positive	17.91	746.61	843.34	852.085	level 2	C42H84NO7P	PC 34:1e	SCI vs Sham	0.696143	1.07708	0.347703	0.146928	0.019951
Positive	17.91	746.61	843.34	852.085	level 2	C42H84NO7P	PC 34:1e	Scaffold vs Sham	0.696143	1.27322	0.347703	0.146928	0.019951
Positive	17.91	746.61	843.34	852.085	level 2	C42H84NO7P	PC 34:1e	Scaffold vs SCI	0.696143	1.1821	0.347703	0.146928	0.019951
Positive	17.91	746.61	843.34	852.085	level 2	C42H84NO7P	PC 34:1e	NSCs/Scaffold vs Sham	0.696143	1.03699	0.347703	0.146928	0.019951
Positive	17.91	746.61	843.34	852.085	level 2	C42H84NO7P	PC 34:1e	NSCs/Scaffold vs SCI	0.71145	0.962775	0.347703	0.146928	0.019951
Positive	17.91	746.61	843.34	852.085	level 2	C42H84NO7P	PC 34:1e	NSCs/Scaffold vs Scaffold	0.696143	0.81446	0.347703	0.146928	0.019951
Positive	17.91	758.566	868.194	742.256	level 3	C42H80NO8P	PC 34:2	SCI vs Sham	0.893492	1.23488	0.365534	0.0389626	0.0337272
Positive	17.91	758.566	868.194	742.256	level 3	C42H80NO8P	PC 34:2	Scaffold vs Sham	0.586259	0.675272	0.365534	0.0389626	0.0337272
Positive	17.91	758.566	868.194	742.256	level 3	C42H80NO8P	PC 34:2	NSCs/Scaffold vs Sham	0.997913	0.897889	0.365534	0.0389626	0.0337272
Positive	17.91	758.566	868.194	742.256	level 3	C42H80NO8P	PC 34:2	Scaffold vs SCI	0.213195	0.546833	0.365534	0.0389626	0.0337272
Positive	17.91	758.566	868.194	742.256	level 3	C42H80NO8P	PC 34:2	NSCs/Scaffold vs SCI	0.952826	0.727108	0.365534	0.0389626	0.0337272
Positive	17.91	758.566	868.194	742.256	level 3	C42H80NO8P	PC 34:2	NSCs/Scaffold vs Scaffold	0.480474	1.32967	0.365534	0.0389626	0.0337272
Positive	17.91	760.587	865.779	783.865	level 3	C42H82NO8P	PC 34:1	SCI vs Sham	0.591812	1.11554	0.549767	0.103265	0.020615
Positive	17.91	760.587	865.779	783.865	level 3	C42H82NO8P	PC 34:1	Scaffold vs Sham	0.591812	0.822935	0.549767	0.103265	0.020615
Positive	17.91	760.587	865.779	783.865	level 3	C42H82NO8P	PC 34:1	Scaffold vs SCI	0.382934	0.737699	0.549767	0.103265	0.020615
Positive	17.91	760.587	865.779	783.865	level 3	C42H82NO8P	PC 34:1	NSCs/Scaffold vs Sham	0.382934	0.700154	0.549767	0.103265	0.020615
Positive	17.91	760.587	865.779	783.865	level 3	C42H82NO8P	PC 34:1	NSCs/Scaffold vs SCI	0.292514	0.627635	0.549767	0.103265	0.020615
Positive	17.91	760.587	865.779	783.865	level 3	C42H82NO8P	PC 34:1	NSCs/Scaffold vs Scaffold	0.591812	0.850801	0.549767	0.103265	0.020615
Positive	17.91	772.62	795.313	829.199	level 2	C44H86NO7P	PC 36:2e	SCI vs Sham	0.985578	0.998428	0.225294	0.17699	0.0177474
Positive	17.91	772.62	795.313	829.199	level 2	C44H86NO7P	PC 36:2e	Scaffold vs Sham	0.985578	1.22798	0.225294	0.17699	0.0177474
Positive	17.91	772.62	795.313	829.199	level 2	C44H86NO7P	PC 36:2e	Scaffold vs SCI	0.985578	1.22992	0.225294	0.17699	0.0177474
Positive	17.91	772.62	795.313	829.199	level 2	C44H86NO7P	PC 36:2e	NSCs/Scaffold vs Sham	0.985578	0.94387	0.225294	0.17699	0.0177474
Positive	17.91	772.62	795.313	829.199	level 2	C44H86NO7P	PC 36:2e	NSCs/Scaffold vs SCI	0.985578	0.945356	0.225294	0.17699	0.0177474
Positive	17.91	772.62	795.313	829.199	level 2	C44H86NO7P	PC 36:2e	NSCs/Scaffold vs Scaffold	0.985578	0.768634	0.225294	0.17699	0.0177474
Positive	17.9	782.568	799.502	736.88	level 3	C44H80NO8P	PC 36:4	SCI vs Sham	0.893569	1.06408	0.625175	0.0306342	0.0145701
Positive	17.9	782.568	799.502	736.88	level 3	C44H80NO8P	PC 36:4	Scaffold vs Sham	0.324637	0.875905	0.625175	0.0306342	0.0145701
Positive	17.9	782.568	799.502	736.88	level 3	C44H80NO8P	PC 36:4	Scaffold vs SCI	0.324637	0.823153	0.625175	0.0306342	0.0145701
Positive	17.9	782.568	799.502	736.88	level 3	C44H80NO8P	PC 36:4	NSCs/Scaffold vs Sham	0.0407561	0.669434	0.625175	0.0306342	0.0145701
Positive	17.9	782.568	799.502	736.88	level 3	C44H80NO8P	PC 36:4	NSCs/Scaffold vs SCI	0.0407561	0.629118	0.625175	0.0306342	0.0145701
Positive	17.9	782.568	799.502	736.88	level 3	C44H80NO8P	PC 36:4	NSCs/Scaffold vs Scaffold	0.324637	0.764278	0.625175	0.0306342	0.0145701
Positive	11.94	782.57	780.731	750.042	level 3	C44H80NO8P	PC 36:4	SCI vs Sham	0.426762	1.018	0.647479	0.0273147	0.02349
Positive	11.94	782.57	780.731	750.042	level 3	C44H80NO8P	PC 36:4	Scaffold vs Sham	0.00355814	0.690544	0.647479	0.0273147	0.02349
Positive	11.94	782.57	780.731	750.042	level 3	C44H80NO8P	PC 36:4	Scaffold vs SCI	0.0150118	0.678336	0.647479	0.0273147	0.02349
Positive	11.94	782.57	780.731	750.042	level 3	C44H80NO8P	PC 36:4	NSCs/Scaffold vs Sham	0.00355814	0.672307	0.647479	0.0273147	0.02349
Positive	11.94	782.57	780.731	750.042	level 3	C44H80NO8P	PC 36:4	NSCs/Scaffold vs SCI	0.0121876	0.660423	0.647479	0.0273147	0.02349
Positive	11.94	782.57	780.731	750.042	level 3	C44H80NO8P	PC 36:4	NSCs/Scaffold vs Scaffold	0.917514	0.973592	0.647479	0.0273147	0.02349
Positive	17.91	786.604	830.481	817.84	level 2	C44H84NO8P	PC 36:2	SCI vs Sham	0.78878	1.17736	0.544744	0.10221	0.0178155
Positive	17.91	786.604	830.481	817.84	level 2	C44H84NO8P	PC 36:2	Scaffold vs Sham	0.327125	0.908772	0.544744	0.10221	0.0178155
Positive	17.91	786.604	830.481	817.84	level 2	C44H84NO8P	PC 36:2	Scaffold vs SCI	0.284858	0.771872	0.544744	0.10221	0.0178155
Positive	17.91	786.604	830.481	817.84	level 2	C44H84NO8P	PC 36:2	NSCs/Scaffold vs Sham	0.327125	0.812657	0.544744	0.10221	0.0178155
Positive	17.91	786.604	830.481	817.84	level 2	C44H84NO8P	PC 36:2	NSCs/Scaffold vs SCI	0.284858	0.690236	0.544744	0.10221	0.0178155
Positive	17.91	786.604	830.481	817.84	level 2	C44H84NO8P	PC 36:2	NSCs/Scaffold vs Scaffold	0.988973	0.894236	0.544744	0.10221	0.0178155
Positive	17.91	788.617	812.551	750.403	level 2	C44H86NO8P	PC 36:1	SCI vs Sham	0.574668	1.04257	0.194402	0.144406	0.0180717
Positive	17.91	788.617	812.551	750.403	level 2	C44H86NO8P	PC 36:1	Scaffold vs Sham	0.37545	1.37853	0.194402	0.144406	0.0180717
Positive	17.91	788.617	812.551	750.403	level 2	C44H86NO8P	PC 36:1	Scaffold vs SCI	0.214511	1.32224	0.194402	0.144406	0.0180717
Positive	17.91	788.617	812.551	750.403	level 2	C44H86NO8P	PC 36:1	NSCs/Scaffold vs Sham	0.37545	0.826677	0.194402	0.144406	0.0180717
Positive	17.91	788.617	812.551	750.403	level 2	C44H86NO8P	PC 36:1	NSCs/Scaffold vs SCI	0.574668	0.792921	0.194402	0.144406	0.0180717
Positive	17.91	788.617	812.551	750.403	level 2	C44H86NO8P	PC 36:1	NSCs/Scaffold vs Scaffold	0.128414	0.599678	0.194402	0.144406	0.0180717

## Sheet: negtive
Ion Mode	Average.Rt(min)	Average.Mz	Dot.product	Reverse.dot.product	MSI level	Formula	Metabolite.name	pairwise	p.adj	foldchange	vip_multi	CV_sample	CV_QC
Negtive	1.67	89.0246	830.86	634.783	level 3	C3H6O3	GLYCERALDEHYDE	SCI vs Sham	0.0558023	1.182	0.610876	0.0121153	0.00181745
Negtive	1.67	89.0246	830.86	634.783	level 3	C3H6O3	GLYCERALDEHYDE	Scaffold vs Sham	0.467247	0.867014	0.610876	0.0121153	0.00181745
Negtive	1.67	89.0246	830.86	634.783	level 3	C3H6O3	GLYCERALDEHYDE	NSCs/Scaffold vs Sham	0.035361	1.17295	0.610876	0.0121153	0.00181745
Negtive	1.67	89.0246	830.86	634.783	level 3	C3H6O3	GLYCERALDEHYDE	Scaffold vs SCI	0.00151173	0.733516	0.610876	0.0121153	0.00181745
Negtive	1.67	89.0246	830.86	634.783	level 3	C3H6O3	GLYCERALDEHYDE	NSCs/Scaffold vs SCI	0.992632	0.992349	0.610876	0.0121153	0.00181745
Negtive	1.67	89.0246	830.86	634.783	level 3	C3H6O3	GLYCERALDEHYDE	NSCs/Scaffold vs Scaffold	0.000963059	1.35286	0.610876	0.0121153	0.00181745
Negtive	3.26	103.04	867.875	642.351	level 3	C4H8O3	3-HYDROXYBUTANOIC ACID	SCI vs Sham	8.77538e-06	21.5863	0.418586	0.149721	0.0581095
Negtive	3.26	103.04	867.875	642.351	level 3	C4H8O3	3-HYDROXYBUTANOIC ACID	Scaffold vs Sham	0.000154635	12.1521	0.418586	0.149721	0.0581095
Negtive	3.26	103.04	867.875	642.351	level 3	C4H8O3	3-HYDROXYBUTANOIC ACID	Scaffold vs SCI	0.48869	0.562953	0.418586	0.149721	0.0581095
Negtive	3.26	103.04	867.875	642.351	level 3	C4H8O3	3-HYDROXYBUTANOIC ACID	NSCs/Scaffold vs Sham	8.77538e-06	21.2975	0.418586	0.149721	0.0581095
Negtive	3.26	103.04	867.875	642.351	level 3	C4H8O3	3-HYDROXYBUTANOIC ACID	NSCs/Scaffold vs SCI	0.824885	0.98662	0.418586	0.149721	0.0581095
Negtive	3.26	103.04	867.875	642.351	level 3	C4H8O3	3-HYDROXYBUTANOIC ACID	NSCs/Scaffold vs Scaffold	0.465568	1.75258	0.418586	0.149721	0.0581095
Negtive	0.83	104.034	880	638.42	level 1	C3H7NO3	Serine	SCI vs Sham	0.00473855	1.42122	0.715171	0.0276535	0.0143544
Negtive	0.83	104.034	880	638.42	level 1	C3H7NO3	Serine	Scaffold vs Sham	0.00266565	1.51347	0.715171	0.0276535	0.0143544
Negtive	0.83	104.034	880	638.42	level 1	C3H7NO3	Serine	NSCs/Scaffold vs Sham	0.453416	1.18439	0.715171	0.0276535	0.0143544
Negtive	0.83	104.034	880	638.42	level 1	C3H7NO3	Serine	Scaffold vs SCI	0.974067	1.06491	0.715171	0.0276535	0.0143544
Negtive	0.83	104.034	880	638.42	level 1	C3H7NO3	Serine	NSCs/Scaffold vs SCI	0.165657	0.833359	0.715171	0.0276535	0.0143544
Negtive	0.83	104.034	880	638.42	level 1	C3H7NO3	Serine	NSCs/Scaffold vs Scaffold	0.0922296	0.782566	0.715171	0.0276535	0.0143544
Negtive	1.32	115.003	750	750	level 3	C4H4O4	Fumaric acid	SCI vs Sham	0.0397209	0.909898	0.456414	0.0279524	0.00605905
Negtive	1.32	115.003	750	750	level 3	C4H4O4	Fumaric acid	Scaffold vs Sham	0.000130624	0.645903	0.456414	0.0279524	0.00605905
Negtive	1.32	115.003	750	750	level 3	C4H4O4	Fumaric acid	Scaffold vs SCI	0.0123322	0.709863	0.456414	0.0279524	0.00605905
Negtive	1.32	115.003	750	750	level 3	C4H4O4	Fumaric acid	NSCs/Scaffold vs Sham	0.000308022	0.800956	0.456414	0.0279524	0.00605905
Negtive	1.32	115.003	750	750	level 3	C4H4O4	Fumaric acid	NSCs/Scaffold vs SCI	0.0397209	0.88027	0.456414	0.0279524	0.00605905
Negtive	1.32	115.003	750	750	level 3	C4H4O4	Fumaric acid	NSCs/Scaffold vs Scaffold	0.508256	1.24006	0.456414	0.0279524	0.00605905
Negtive	2.37	115.004	939.119	834.431	level 2	C4H4O4	Fumaric acid (not validated)	SCI vs Sham	0.000988673	1.14283	0.578346	0.0195177	0.00251951
Negtive	2.37	115.004	939.119	834.431	level 2	C4H4O4	Fumaric acid (not validated)	Scaffold vs Sham	0.107998	0.760745	0.578346	0.0195177	0.00251951
Negtive	2.37	115.004	939.119	834.431	level 2	C4H4O4	Fumaric acid (not validated)	Scaffold vs SCI	1.61707e-05	0.665669	0.578346	0.0195177	0.00251951
Negtive	2.37	115.004	939.119	834.431	level 2	C4H4O4	Fumaric acid (not validated)	NSCs/Scaffold vs Sham	0.376316	1.04386	0.578346	0.0195177	0.00251951
Negtive	2.37	115.004	939.119	834.431	level 2	C4H4O4	Fumaric acid (not validated)	NSCs/Scaffold vs SCI	0.00801104	0.9134	0.578346	0.0195177	0.00251951
Negtive	2.37	115.004	939.119	834.431	level 2	C4H4O4	Fumaric acid (not validated)	NSCs/Scaffold vs Scaffold	0.0200637	1.37215	0.578346	0.0195177	0.00251951
Negtive	1.1	116.072	750	750	level 3	C5H9NO2	proline	SCI vs Sham	0.000582144	2.02799	0.980412	0.0498408	0.0187071
Negtive	1.1	116.072	750	750	level 3	C5H9NO2	proline	Scaffold vs Sham	1.79155e-05	2.2994	0.980412	0.0498408	0.0187071
Negtive	1.1	116.072	750	750	level 3	C5H9NO2	proline	Scaffold vs SCI	0.141485	1.13383	0.980412	0.0498408	0.0187071
Negtive	1.1	116.072	750	750	level 3	C5H9NO2	proline	NSCs/Scaffold vs Sham	7.85235e-07	2.03995	0.980412	0.0498408	0.0187071
Negtive	1.1	116.072	750	750	level 3	C5H9NO2	proline	NSCs/Scaffold vs SCI	0.0114849	1.0059	0.980412	0.0498408	0.0187071
Negtive	1.1	116.072	750	750	level 3	C5H9NO2	proline	NSCs/Scaffold vs Scaffold	0.269861	0.887167	0.980412	0.0498408	0.0187071
Negtive	2.76	117.019	740.646	711.55	level 3	C4H6O4	Succinic acid	SCI vs Sham	0.807672	0.864397	1.27682	0.0909857	0.0216619
Negtive	2.76	117.019	740.646	711.55	level 3	C4H6O4	Succinic acid	Scaffold vs Sham	0.807672	1.79177	1.27682	0.0909857	0.0216619
Negtive	2.76	117.019	740.646	711.55	level 3	C4H6O4	Succinic acid	Scaffold vs SCI	0.807672	2.07286	1.27682	0.0909857	0.0216619
Negtive	2.76	117.019	740.646	711.55	level 3	C4H6O4	Succinic acid	NSCs/Scaffold vs Sham	0.807672	1.45507	1.27682	0.0909857	0.0216619
Negtive	2.76	117.019	740.646	711.55	level 3	C4H6O4	Succinic acid	NSCs/Scaffold vs SCI	0.998228	1.68334	1.27682	0.0909857	0.0216619
Negtive	2.76	117.019	740.646	711.55	level 3	C4H6O4	Succinic acid	NSCs/Scaffold vs Scaffold	0.807672	0.812086	1.27682	0.0909857	0.0216619
Negtive	4.81	117.054	880	702.325	level 3	C5H10O3	3-Hydroxyvaleric acid	SCI vs Sham	0.000579829	36.1953	1.23451	0.288549	0.00179746
Negtive	4.81	117.054	880	702.325	level 3	C5H10O3	3-Hydroxyvaleric acid	Scaffold vs Sham	0.0554528	25.5795	1.23451	0.288549	0.00179746
Negtive	4.81	117.054	880	702.325	level 3	C5H10O3	3-Hydroxyvaleric acid	Scaffold vs SCI	0.0885983	0.706709	1.23451	0.288549	0.00179746
Negtive	4.81	117.054	880	702.325	level 3	C5H10O3	3-Hydroxyvaleric acid	NSCs/Scaffold vs Sham	0.000338169	34.444	1.23451	0.288549	0.00179746
Negtive	4.81	117.054	880	702.325	level 3	C5H10O3	3-Hydroxyvaleric acid	NSCs/Scaffold vs SCI	0.585821	0.951615	1.23451	0.288549	0.00179746
Negtive	4.81	117.054	880	702.325	level 3	C5H10O3	3-Hydroxyvaleric acid	NSCs/Scaffold vs Scaffold	0.0531817	1.34655	1.23451	0.288549	0.00179746
Negtive	4.9	117.055	761.943	863.858	level 2	C5H10O3	3-Hydroxyvaleric acid	SCI vs Sham	2.90671e-05	4.0632	1.28444	0.0908733	0.00140903
Negtive	4.9	117.055	761.943	863.858	level 2	C5H10O3	3-Hydroxyvaleric acid	Scaffold vs Sham	5.58378e-05	3.85734	1.28444	0.0908733	0.00140903
Negtive	4.9	117.055	761.943	863.858	level 2	C5H10O3	3-Hydroxyvaleric acid	Scaffold vs SCI	0.936479	0.949336	1.28444	0.0908733	0.00140903
Negtive	4.9	117.055	761.943	863.858	level 2	C5H10O3	3-Hydroxyvaleric acid	NSCs/Scaffold vs Sham	1.48894e-05	4.25368	1.28444	0.0908733	0.00140903
Negtive	4.9	117.055	761.943	863.858	level 2	C5H10O3	3-Hydroxyvaleric acid	NSCs/Scaffold vs SCI	0.650318	1.04688	1.28444	0.0908733	0.00140903
Negtive	4.9	117.055	761.943	863.858	level 2	C5H10O3	3-Hydroxyvaleric acid	NSCs/Scaffold vs Scaffold	0.650318	1.10275	1.28444	0.0908733	0.00140903
Negtive	0.86	124.007	749.357	743.795	level 2	C2H7NO3S	Taurine	SCI vs Sham	0.057358	1.14166	0.671988	0.0083763	0.00234617
Negtive	0.86	124.007	749.357	743.795	level 2	C2H7NO3S	Taurine	Scaffold vs Sham	0.30411	1.17036	0.671988	0.0083763	0.00234617
Negtive	0.86	124.007	749.357	743.795	level 2	C2H7NO3S	Taurine	Scaffold vs SCI	0.45771	1.02514	0.671988	0.0083763	0.00234617
Negtive	0.86	124.007	749.357	743.795	level 2	C2H7NO3S	Taurine	NSCs/Scaffold vs Sham	0.057358	1.1864	0.671988	0.0083763	0.00234617
Negtive	0.86	124.007	749.357	743.795	level 2	C2H7NO3S	Taurine	NSCs/Scaffold vs SCI	0.863929	1.03919	0.671988	0.0083763	0.00234617
Negtive	0.86	124.007	749.357	743.795	level 2	C2H7NO3S	Taurine	NSCs/Scaffold vs Scaffold	0.45771	1.01371	0.671988	0.0083763	0.00234617
Negtive	0.88	127.051	854.738	633.087	level 2	C5H6N2O2	Thymine	SCI vs Sham	8.15979e-05	1.91828	1.15996	0.0286681	0.0037952
Negtive	0.88	127.051	854.738	633.087	level 2	C5H6N2O2	Thymine	Scaffold vs Sham	1.72677e-05	1.69074	1.15996	0.0286681	0.0037952
Negtive	0.88	127.051	854.738	633.087	level 2	C5H6N2O2	Thymine	Scaffold vs SCI	0.346712	0.88138	1.15996	0.0286681	0.0037952
Negtive	0.88	127.051	854.738	633.087	level 2	C5H6N2O2	Thymine	NSCs/Scaffold vs Sham	4.99324e-07	2.02091	1.15996	0.0286681	0.0037952
Negtive	0.88	127.051	854.738	633.087	level 2	C5H6N2O2	Thymine	NSCs/Scaffold vs SCI	0.0399565	1.0535	1.15996	0.0286681	0.0037952
Negtive	0.88	127.051	854.738	633.087	level 2	C5H6N2O2	Thymine	NSCs/Scaffold vs Scaffold	0.257942	1.19529	1.15996	0.0286681	0.0037952
Negtive	0.91	128.035	880	794.713	level 2	C5H7NO3	L-Pyroglutamic acid	SCI vs Sham	0.00162551	0.848427	1.02769	0.0158311	0.0026108
Negtive	0.91	128.035	880	794.713	level 2	C5H7NO3	L-Pyroglutamic acid	Scaffold vs Sham	2.73636e-06	0.718412	1.02769	0.0158311	0.0026108
Negtive	0.91	128.035	880	794.713	level 2	C5H7NO3	L-Pyroglutamic acid	Scaffold vs SCI	0.0157529	0.846757	1.02769	0.0158311	0.0026108
Negtive	0.91	128.035	880	794.713	level 2	C5H7NO3	L-Pyroglutamic acid	NSCs/Scaffold vs Sham	2.30893e-06	0.748434	1.02769	0.0158311	0.0026108
Negtive	0.91	128.035	880	794.713	level 2	C5H7NO3	L-Pyroglutamic acid	NSCs/Scaffold vs SCI	0.0120403	0.882144	1.02769	0.0158311	0.0026108
Negtive	0.91	128.035	880	794.713	level 2	C5H7NO3	L-Pyroglutamic acid	NSCs/Scaffold vs Scaffold	0.913434	1.04179	1.02769	0.0158311	0.0026108
Negtive	2.39	128.035	734.189	734.189	level 2	C5H7NO3	Pyroglutamic acid	SCI vs Sham	0.488846	0.714842	1.41335	0.0355784	0.0013499
Negtive	2.39	128.035	734.189	734.189	level 2	C5H7NO3	Pyroglutamic acid	Scaffold vs Sham	0.368805	0.452695	1.41335	0.0355784	0.0013499
Negtive	2.39	128.035	734.189	734.189	level 2	C5H7NO3	Pyroglutamic acid	Scaffold vs SCI	0.148536	0.63328	1.41335	0.0355784	0.0013499
Negtive	2.39	128.035	734.189	734.189	level 2	C5H7NO3	Pyroglutamic acid	NSCs/Scaffold vs Sham	0.835864	0.649267	1.41335	0.0355784	0.0013499
Negtive	2.39	128.035	734.189	734.189	level 2	C5H7NO3	Pyroglutamic acid	NSCs/Scaffold vs SCI	0.526971	0.908266	1.41335	0.0355784	0.0013499
Negtive	2.39	128.035	734.189	734.189	level 2	C5H7NO3	Pyroglutamic acid	NSCs/Scaffold vs Scaffold	0.368805	1.43422	1.41335	0.0355784	0.0013499
Negtive	6.04	131.071	780.989	922.481	level 1	C6H12O3	2-Hydroxy-4-methylpentanoic acid	SCI vs Sham	8.70408e-06	3.46878	1.33707	0.0812736	0.00627922
Negtive	6.04	131.071	780.989	922.481	level 1	C6H12O3	2-Hydroxy-4-methylpentanoic acid	Scaffold vs Sham	1.99981e-06	4.42055	1.33707	0.0812736	0.00627922
Negtive	6.04	131.071	780.989	922.481	level 1	C6H12O3	2-Hydroxy-4-methylpentanoic acid	NSCs/Scaffold vs Sham	1.4676e-08	5.66828	1.33707	0.0812736	0.00627922
Negtive	6.04	131.071	780.989	922.481	level 1	C6H12O3	2-Hydroxy-4-methylpentanoic acid	Scaffold vs SCI	0.828746	1.27438	1.33707	0.0812736	0.00627922
Negtive	6.04	131.071	780.989	922.481	level 1	C6H12O3	2-Hydroxy-4-methylpentanoic acid	NSCs/Scaffold vs SCI	0.0799927	1.63408	1.33707	0.0812736	0.00627922
Negtive	6.04	131.071	780.989	922.481	level 1	C6H12O3	2-Hydroxy-4-methylpentanoic acid	NSCs/Scaffold vs Scaffold	0.434226	1.28226	1.33707	0.0812736	0.00627922
Negtive	5.95	131.071	878.63	859.242	level 2	C6H12O3	2-Hydroxyisocaproic acid	SCI vs Sham	5.59069e-06	4.37173	1.50235	0.0898432	0.00587812
Negtive	5.95	131.071	878.63	859.242	level 2	C6H12O3	2-Hydroxyisocaproic acid	Scaffold vs Sham	7.02736e-06	4.0314	1.50235	0.0898432	0.00587812
Negtive	5.95	131.071	878.63	859.242	level 2	C6H12O3	2-Hydroxyisocaproic acid	Scaffold vs SCI	0.920529	0.922153	1.50235	0.0898432	0.00587812
Negtive	5.95	131.071	878.63	859.242	level 2	C6H12O3	2-Hydroxyisocaproic acid	NSCs/Scaffold vs Sham	4.77076e-11	7.80672	1.50235	0.0898432	0.00587812
Negtive	5.95	131.071	878.63	859.242	level 2	C6H12O3	2-Hydroxyisocaproic acid	NSCs/Scaffold vs SCI	4.09391e-05	1.78573	1.50235	0.0898432	0.00587812
Negtive	5.95	131.071	878.63	859.242	level 2	C6H12O3	2-Hydroxyisocaproic acid	NSCs/Scaffold vs Scaffold	9.38998e-05	1.93648	1.50235	0.0898432	0.00587812
Negtive	0.86	132.03	950.529	950.529	level 1	C4H7NO4	Aspartic acid	SCI vs Sham	6.1265e-06	0.631876	0.997167	0.0260085	0.00225547
Negtive	0.86	132.03	950.529	950.529	level 1	C4H7NO4	Aspartic acid	Scaffold vs Sham	0.00448849	0.555011	0.997167	0.0260085	0.00225547
Negtive	0.86	132.03	950.529	950.529	level 1	C4H7NO4	Aspartic acid	Scaffold vs SCI	0.697756	0.878354	0.997167	0.0260085	0.00225547
Negtive	0.86	132.03	950.529	950.529	level 1	C4H7NO4	Aspartic acid	NSCs/Scaffold vs Sham	1.70429e-06	0.509186	0.997167	0.0260085	0.00225547
Negtive	0.86	132.03	950.529	950.529	level 1	C4H7NO4	Aspartic acid	NSCs/Scaffold vs SCI	0.0719886	0.805831	0.997167	0.0260085	0.00225547
Negtive	0.86	132.03	950.529	950.529	level 1	C4H7NO4	Aspartic acid	NSCs/Scaffold vs Scaffold	0.998535	0.917433	0.997167	0.0260085	0.00225547
Negtive	3.77	134.046	866.065	866.065	level 2	C5H5N5	ADENINE	SCI vs Sham	0.996813	1.22897	1.39095	0.149813	0.00441604
Negtive	3.77	134.046	866.065	866.065	level 2	C5H5N5	ADENINE	Scaffold vs Sham	0.00204235	0.558621	1.39095	0.149813	0.00441604
Negtive	3.77	134.046	866.065	866.065	level 2	C5H5N5	ADENINE	Scaffold vs SCI	0.66271	0.454545	1.39095	0.149813	0.00441604
Negtive	3.77	134.046	866.065	866.065	level 2	C5H5N5	ADENINE	NSCs/Scaffold vs Sham	0.583016	0.858621	1.39095	0.149813	0.00441604
Negtive	3.77	134.046	866.065	866.065	level 2	C5H5N5	ADENINE	NSCs/Scaffold vs SCI	0.983818	0.698653	1.39095	0.149813	0.00441604
Negtive	3.77	134.046	866.065	866.065	level 2	C5H5N5	ADENINE	NSCs/Scaffold vs Scaffold	0.973268	1.53704	1.39095	0.149813	0.00441604
Negtive	0.96	135.029	721.322	754.014	level 2	C4H8O5	Threonic acid	SCI vs Sham	1.16791e-07	1.56866	0.945931	0.026583	0.00431624
Negtive	0.96	135.029	721.322	754.014	level 2	C4H8O5	Threonic acid	Scaffold vs Sham	0.322252	1.54336	0.945931	0.026583	0.00431624
Negtive	0.96	135.029	721.322	754.014	level 2	C4H8O5	Threonic acid	Scaffold vs SCI	0.997484	0.983868	0.945931	0.026583	0.00431624
Negtive	0.96	135.029	721.322	754.014	level 2	C4H8O5	Threonic acid	NSCs/Scaffold vs Sham	0.000507242	1.61961	0.945931	0.026583	0.00431624
Negtive	0.96	135.029	721.322	754.014	level 2	C4H8O5	Threonic acid	NSCs/Scaffold vs SCI	0.972624	1.03248	0.945931	0.026583	0.00431624
Negtive	0.96	135.029	721.322	754.014	level 2	C4H8O5	Threonic acid	NSCs/Scaffold vs Scaffold	0.973074	1.04941	0.945931	0.026583	0.00431624
Negtive	0.85	140.011	843.075	722.098	level 2	C2H8NO4P	O-Phosphorylethanolamine	SCI vs Sham	0.464838	0.908803	0.673729	0.0144774	0.00585164
Negtive	0.85	140.011	843.075	722.098	level 2	C2H8NO4P	O-Phosphorylethanolamine	Scaffold vs Sham	0.579764	0.924011	0.673729	0.0144774	0.00585164
Negtive	0.85	140.011	843.075	722.098	level 2	C2H8NO4P	O-Phosphorylethanolamine	NSCs/Scaffold vs Sham	0.0181794	0.814045	0.673729	0.0144774	0.00585164
Negtive	0.85	140.011	843.075	722.098	level 2	C2H8NO4P	O-Phosphorylethanolamine	Scaffold vs SCI	0.999482	1.01673	0.673729	0.0144774	0.00585164
Negtive	0.85	140.011	843.075	722.098	level 2	C2H8NO4P	O-Phosphorylethanolamine	NSCs/Scaffold vs SCI	0.317772	0.895734	0.673729	0.0144774	0.00585164
Negtive	0.85	140.011	843.075	722.098	level 2	C2H8NO4P	O-Phosphorylethanolamine	NSCs/Scaffold vs Scaffold	0.310723	0.880991	0.673729	0.0144774	0.00585164
Negtive	0.88	145.062	923.437	789.154	level 1	C5H10N2O3	Glutamine (D)	SCI vs Sham	7.38997e-05	1.87365	1.17312	0.0225966	0.00145894
Negtive	0.88	145.062	923.437	789.154	level 1	C5H10N2O3	Glutamine (D)	Scaffold vs Sham	8.80379e-06	1.68371	1.17312	0.0225966	0.00145894
Negtive	0.88	145.062	923.437	789.154	level 1	C5H10N2O3	Glutamine (D)	Scaffold vs SCI	0.255014	0.898624	1.17312	0.0225966	0.00145894
Negtive	0.88	145.062	923.437	789.154	level 1	C5H10N2O3	Glutamine (D)	NSCs/Scaffold vs Sham	3.19295e-08	1.94471	1.17312	0.0225966	0.00145894
Negtive	0.88	145.062	923.437	789.154	level 1	C5H10N2O3	Glutamine (D)	NSCs/Scaffold vs SCI	0.00350847	1.03793	1.17312	0.0225966	0.00145894
Negtive	0.88	145.062	923.437	789.154	level 1	C5H10N2O3	Glutamine (D)	NSCs/Scaffold vs Scaffold	0.065533	1.15502	1.17312	0.0225966	0.00145894
Negtive	0.91	146.045	839.973	914.314	level 2	C5H9NO4	L-Glutamic acid	SCI vs Sham	3.99973e-06	0.752648	1.01816	0.0155952	0.00189907
Negtive	0.91	146.045	839.973	914.314	level 2	C5H9NO4	L-Glutamic acid	Scaffold vs Sham	0.00688792	0.653918	1.01816	0.0155952	0.00189907
Negtive	0.91	146.045	839.973	914.314	level 2	C5H9NO4	L-Glutamic acid	Scaffold vs SCI	0.479181	0.868823	1.01816	0.0155952	0.00189907
Negtive	0.91	146.045	839.973	914.314	level 2	C5H9NO4	L-Glutamic acid	NSCs/Scaffold vs Sham	1.71474e-12	0.668543	1.01816	0.0155952	0.00189907
Negtive	0.91	146.045	839.973	914.314	level 2	C5H9NO4	L-Glutamic acid	NSCs/Scaffold vs SCI	0.0664053	0.888255	1.01816	0.0155952	0.00189907
Negtive	0.91	146.045	839.973	914.314	level 2	C5H9NO4	L-Glutamic acid	NSCs/Scaffold vs Scaffold	0.974932	1.02237	1.01816	0.0155952	0.00189907
Negtive	3.06	151.026	797.976	861.04	level 2	C5H4N4O2	Xanthine	SCI vs Sham	0.652528	1.10918	1.54094	0.0216199	0.0384983
Negtive	3.06	151.026	797.976	861.04	level 2	C5H4N4O2	Xanthine	Scaffold vs Sham	0.929717	0.79979	1.54094	0.0216199	0.0384983
Negtive	3.06	151.026	797.976	861.04	level 2	C5H4N4O2	Xanthine	NSCs/Scaffold vs Sham	0.118755	1.14705	1.54094	0.0216199	0.0384983
Negtive	3.06	151.026	797.976	861.04	level 2	C5H4N4O2	Xanthine	Scaffold vs SCI	0.316237	0.721063	1.54094	0.0216199	0.0384983
Negtive	3.06	151.026	797.976	861.04	level 2	C5H4N4O2	Xanthine	NSCs/Scaffold vs SCI	0.63338	1.03414	1.54094	0.0216199	0.0384983
Negtive	3.06	151.026	797.976	861.04	level 2	C5H4N4O2	Xanthine	NSCs/Scaffold vs Scaffold	0.0372104	1.43419	1.54094	0.0216199	0.0384983
Negtive	0.83	154.061	866.826	902.85	level 1	C6H9N3O2	L-Histidine	SCI vs Sham	2.13718e-05	1.95246	1.02032	0.0294409	0.0158466
Negtive	0.83	154.061	866.826	902.85	level 1	C6H9N3O2	L-Histidine	Scaffold vs Sham	4.50778e-05	1.79897	1.02032	0.0294409	0.0158466
Negtive	0.83	154.061	866.826	902.85	level 1	C6H9N3O2	L-Histidine	Scaffold vs SCI	0.944714	0.921384	1.02032	0.0294409	0.0158466
Negtive	0.83	154.061	866.826	902.85	level 1	C6H9N3O2	L-Histidine	NSCs/Scaffold vs Sham	2.13718e-05	1.91667	1.02032	0.0294409	0.0158466
Negtive	0.83	154.061	866.826	902.85	level 1	C6H9N3O2	L-Histidine	NSCs/Scaffold vs SCI	0.944714	0.981667	1.02032	0.0294409	0.0158466
Negtive	0.83	154.061	866.826	902.85	level 1	C6H9N3O2	L-Histidine	NSCs/Scaffold vs Scaffold	0.944714	1.06543	1.02032	0.0294409	0.0158466
Negtive	0.97	157.036	877.002	924.937	level 2	C4H6N4O3	ALLANTOIN	SCI vs Sham	1.87283e-05	5.69333	1.267	0.083774	0.0024665
Negtive	0.97	157.036	877.002	924.937	level 2	C4H6N4O3	ALLANTOIN	Scaffold vs Sham	3.62516e-05	7.69019	1.267	0.083774	0.0024665
Negtive	0.97	157.036	877.002	924.937	level 2	C4H6N4O3	ALLANTOIN	Scaffold vs SCI	0.906716	1.35074	1.267	0.083774	0.0024665
Negtive	0.97	157.036	877.002	924.937	level 2	C4H6N4O3	ALLANTOIN	NSCs/Scaffold vs Sham	3.62516e-05	5.5385	1.267	0.083774	0.0024665
Negtive	0.97	157.036	877.002	924.937	level 2	C4H6N4O3	ALLANTOIN	NSCs/Scaffold vs SCI	0.906716	0.972805	1.267	0.083774	0.0024665
Negtive	0.97	157.036	877.002	924.937	level 2	C4H6N4O3	ALLANTOIN	NSCs/Scaffold vs Scaffold	0.906716	0.720203	1.267	0.083774	0.0024665
Negtive	5.54	159.066	856.709	909.985	level 2	C7H12O4	Pimelic acid	SCI vs Sham	0.00120208	1.11438	1.50462	0.0190544	0.00370207
Negtive	5.54	159.066	856.709	909.985	level 2	C7H12O4	Pimelic acid	Scaffold vs Sham	0.00120208	1.47766	1.50462	0.0190544	0.00370207
Negtive	5.54	159.066	856.709	909.985	level 2	C7H12O4	Pimelic acid	Scaffold vs SCI	0.962576	1.32599	1.50462	0.0190544	0.00370207
Negtive	5.54	159.066	856.709	909.985	level 2	C7H12O4	Pimelic acid	NSCs/Scaffold vs Sham	0.00120208	1.12194	1.50462	0.0190544	0.00370207
Negtive	5.54	159.066	856.709	909.985	level 2	C7H12O4	Pimelic acid	NSCs/Scaffold vs SCI	0.962576	1.00678	1.50462	0.0190544	0.00370207
Negtive	5.54	159.066	856.709	909.985	level 2	C7H12O4	Pimelic acid	NSCs/Scaffold vs Scaffold	0.962576	0.759269	1.50462	0.0190544	0.00370207
Negtive	4	161.046	920.427	892.224	level 2	C6H10O5	Meglutol	SCI vs Sham	0.010051	1.24754	1.57961	0.023539	0.0994598
Negtive	4	161.046	920.427	892.224	level 2	C6H10O5	Meglutol	Scaffold vs Sham	0.999404	1.22083	1.57961	0.023539	0.0994598
Negtive	4	161.046	920.427	892.224	level 2	C6H10O5	Meglutol	Scaffold vs SCI	0.94423	0.978588	1.57961	0.023539	0.0994598
Negtive	4	161.046	920.427	892.224	level 2	C6H10O5	Meglutol	NSCs/Scaffold vs Sham	0.999521	1.08169	1.57961	0.023539	0.0994598
Negtive	4	161.046	920.427	892.224	level 2	C6H10O5	Meglutol	NSCs/Scaffold vs SCI	0.0239438	0.867055	1.57961	0.023539	0.0994598
Negtive	4	161.046	920.427	892.224	level 2	C6H10O5	Meglutol	NSCs/Scaffold vs Scaffold	0.998044	0.886027	1.57961	0.023539	0.0994598
Negtive	3.65	161.047	896.461	925.326	level 2	C6H10O5	3-Hydroxy-3-methylglutaric acid	SCI vs Sham	0.944429	0.688235	1.50258	0.108966	0.00760977
Negtive	3.65	161.047	896.461	925.326	level 2	C6H10O5	3-Hydroxy-3-methylglutaric acid	Scaffold vs Sham	0.668232	0.69902	1.50258	0.108966	0.00760977
Negtive	3.65	161.047	896.461	925.326	level 2	C6H10O5	3-Hydroxy-3-methylglutaric acid	NSCs/Scaffold vs Sham	0.793304	0.747277	1.50258	0.108966	0.00760977
Negtive	3.65	161.047	896.461	925.326	level 2	C6H10O5	3-Hydroxy-3-methylglutaric acid	Scaffold vs SCI	0.921778	1.01567	1.50258	0.108966	0.00760977
Negtive	3.65	161.047	896.461	925.326	level 2	C6H10O5	3-Hydroxy-3-methylglutaric acid	NSCs/Scaffold vs SCI	0.979399	1.08579	1.50258	0.108966	0.00760977
Negtive	3.65	161.047	896.461	925.326	level 2	C6H10O5	3-Hydroxy-3-methylglutaric acid	NSCs/Scaffold vs Scaffold	0.994721	1.06904	1.50258	0.108966	0.00760977
Negtive	6.41	165.057	677.837	867.737	level 2	C9H10O3	3-Phenyllactic acid	SCI vs Sham	2.56147e-05	2.07907	1.30008	0.0492405	0.0136701
Negtive	6.41	165.057	677.837	867.737	level 2	C9H10O3	3-Phenyllactic acid	Scaffold vs Sham	0.000170965	2.38285	1.30008	0.0492405	0.0136701
Negtive	6.41	165.057	677.837	867.737	level 2	C9H10O3	3-Phenyllactic acid	Scaffold vs SCI	0.607274	1.14611	1.30008	0.0492405	0.0136701
Negtive	6.41	165.057	677.837	867.737	level 2	C9H10O3	3-Phenyllactic acid	NSCs/Scaffold vs Sham	2.77832e-07	2.48588	1.30008	0.0492405	0.0136701
Negtive	6.41	165.057	677.837	867.737	level 2	C9H10O3	3-Phenyllactic acid	NSCs/Scaffold vs SCI	0.0649665	1.19567	1.30008	0.0492405	0.0136701
Negtive	6.41	165.057	677.837	867.737	level 2	C9H10O3	3-Phenyllactic acid	NSCs/Scaffold vs Scaffold	0.0338028	1.04324	1.30008	0.0492405	0.0136701
Negtive	0.9	170.998	736.773	753.423	level 2	C4H9NO2	Disodium Glycerophoshate 5.5-Hydrate	SCI vs Sham	0.000677389	0.399161	0.977329	0.0649811	0.00843724
Negtive	0.9	170.998	736.773	753.423	level 2	C4H9NO2	Disodium Glycerophoshate 5.5-Hydrate	Scaffold vs Sham	4.54118e-06	0.204072	0.977329	0.0649811	0.00843724
Negtive	0.9	170.998	736.773	753.423	level 2	C4H9NO2	Disodium Glycerophoshate 5.5-Hydrate	Scaffold vs SCI	0.0345194	0.511254	0.977329	0.0649811	0.00843724
Negtive	0.9	170.998	736.773	753.423	level 2	C4H9NO2	Disodium Glycerophoshate 5.5-Hydrate	NSCs/Scaffold vs Sham	4.54507e-05	0.377288	0.977329	0.0649811	0.00843724
Negtive	0.9	170.998	736.773	753.423	level 2	C4H9NO2	Disodium Glycerophoshate 5.5-Hydrate	NSCs/Scaffold vs SCI	0.245328	0.945205	0.977329	0.0649811	0.00843724
Negtive	0.9	170.998	736.773	753.423	level 2	C4H9NO2	Disodium Glycerophoshate 5.5-Hydrate	NSCs/Scaffold vs Scaffold	0.245328	1.8488	0.977329	0.0649811	0.00843724
Negtive	6.22	173.082	841.427	841.346	level 1	C8H14O4	Suberic acid	SCI vs Sham	0.999874	1.0021	1.59033	0.00646257	0.00434055
Negtive	6.22	173.082	841.427	841.346	level 1	C8H14O4	Suberic acid	Scaffold vs Sham	0.614877	1.07462	1.59033	0.00646257	0.00434055
Negtive	6.22	173.082	841.427	841.346	level 1	C8H14O4	Suberic acid	NSCs/Scaffold vs Sham	0.622736	1.01948	1.59033	0.00646257	0.00434055
Negtive	6.22	173.082	841.427	841.346	level 1	C8H14O4	Suberic acid	Scaffold vs SCI	0.638176	1.07237	1.59033	0.00646257	0.00434055
Negtive	6.22	173.082	841.427	841.346	level 1	C8H14O4	Suberic acid	NSCs/Scaffold vs SCI	0.646351	1.01735	1.59033	0.00646257	0.00434055
Negtive	6.22	173.082	841.427	841.346	level 1	C8H14O4	Suberic acid	NSCs/Scaffold vs Scaffold	0.999957	0.948687	1.59033	0.00646257	0.00434055
Negtive	0.83	173.104	726.526	860.97	level 1	C6H14N4O2	L(+)-Arginine	SCI vs Sham	0.999992	1.07202	0.190633	0.0141848	0.0036587
Negtive	0.83	173.104	726.526	860.97	level 1	C6H14N4O2	L(+)-Arginine	Scaffold vs Sham	0.502825	1.06793	0.190633	0.0141848	0.0036587
Negtive	0.83	173.104	726.526	860.97	level 1	C6H14N4O2	L(+)-Arginine	NSCs/Scaffold vs Sham	0.99813	1.07783	0.190633	0.0141848	0.0036587
Negtive	0.83	173.104	726.526	860.97	level 1	C6H14N4O2	L(+)-Arginine	Scaffold vs SCI	0.466009	0.996181	0.190633	0.0141848	0.0036587
Negtive	0.83	173.104	726.526	860.97	level 1	C6H14N4O2	L(+)-Arginine	NSCs/Scaffold vs SCI	0.996862	1.00542	0.190633	0.0141848	0.0036587
Negtive	0.83	173.104	726.526	860.97	level 1	C6H14N4O2	L(+)-Arginine	NSCs/Scaffold vs Scaffold	0.605455	1.00927	0.190633	0.0141848	0.0036587
Negtive	0.93	174.095	697.848	748.234	level 2	C6H13N3O3	L-Citrulline	SCI vs Sham	0.000114882	3.14669	1.29039	0.0580079	0.00310604
Negtive	0.93	174.095	697.848	748.234	level 2	C6H13N3O3	L-Citrulline	Scaffold vs Sham	7.66024e-06	3.32714	1.29039	0.0580079	0.00310604
Negtive	0.93	174.095	697.848	748.234	level 2	C6H13N3O3	L-Citrulline	Scaffold vs SCI	0.22156	1.05735	1.29039	0.0580079	0.00310604
Negtive	0.93	174.095	697.848	748.234	level 2	C6H13N3O3	L-Citrulline	NSCs/Scaffold vs Sham	8.95405e-07	3.97144	1.29039	0.0580079	0.00310604
Negtive	0.93	174.095	697.848	748.234	level 2	C6H13N3O3	L-Citrulline	NSCs/Scaffold vs SCI	0.0492192	1.2621	1.29039	0.0580079	0.00310604
Negtive	0.93	174.095	697.848	748.234	level 2	C6H13N3O3	L-Citrulline	NSCs/Scaffold vs Scaffold	0.437629	1.19365	1.29039	0.0580079	0.00310604
Negtive	1.02	175.024	905.895	903.263	level 2	C6H8O6	Ascorbic acid	SCI vs Sham	0.000299313	0.688964	1.02413	0.0258595	0.00310323
Negtive	1.02	175.024	905.895	903.263	level 2	C6H8O6	Ascorbic acid	Scaffold vs Sham	0.00261852	0.549879	1.02413	0.0258595	0.00310323
Negtive	1.02	175.024	905.895	903.263	level 2	C6H8O6	Ascorbic acid	Scaffold vs SCI	0.31757	0.798124	1.02413	0.0258595	0.00310323
Negtive	1.02	175.024	905.895	903.263	level 2	C6H8O6	Ascorbic acid	NSCs/Scaffold vs Sham	0.00286533	0.558893	1.02413	0.0258595	0.00310323
Negtive	1.02	175.024	905.895	903.263	level 2	C6H8O6	Ascorbic acid	NSCs/Scaffold vs SCI	0.370041	0.811208	1.02413	0.0258595	0.00310323
Negtive	1.02	175.024	905.895	903.263	level 2	C6H8O6	Ascorbic acid	NSCs/Scaffold vs Scaffold	1	1.01639	1.02413	0.0258595	0.00310323
Negtive	3.34	180.067	903.149	939.89	level 1	C9H11NO3	L-Tyrosine	SCI vs Sham	0.10361	1.93862	1.40845	0.0488459	0.104573
Negtive	3.34	180.067	903.149	939.89	level 1	C9H11NO3	L-Tyrosine	Scaffold vs Sham	0.201059	1.91342	1.40845	0.0488459	0.104573
Negtive	3.34	180.067	903.149	939.89	level 1	C9H11NO3	L-Tyrosine	NSCs/Scaffold vs Sham	0.0175834	2.14388	1.40845	0.0488459	0.104573
Negtive	3.34	180.067	903.149	939.89	level 1	C9H11NO3	L-Tyrosine	Scaffold vs SCI	0.995961	0.987002	1.40845	0.0488459	0.104573
Negtive	3.34	180.067	903.149	939.89	level 1	C9H11NO3	L-Tyrosine	NSCs/Scaffold vs SCI	0.823844	1.10588	1.40845	0.0488459	0.104573
Negtive	3.34	180.067	903.149	939.89	level 1	C9H11NO3	L-Tyrosine	NSCs/Scaffold vs Scaffold	0.730811	1.12044	1.40845	0.0488459	0.104573
Negtive	4.96	181.05	871.389	880.792	level 2	C9H10O4	DL-p-Hydroxyphenyllactic acid	SCI vs Sham	3.94638e-05	3.67133	1.30466	0.0755459	0.0035552
Negtive	4.96	181.05	871.389	880.792	level 2	C9H10O4	DL-p-Hydroxyphenyllactic acid	Scaffold vs Sham	3.94638e-05	4.41622	1.30466	0.0755459	0.0035552
Negtive	4.96	181.05	871.389	880.792	level 2	C9H10O4	DL-p-Hydroxyphenyllactic acid	Scaffold vs SCI	0.719776	1.20289	1.30466	0.0755459	0.0035552
Negtive	4.96	181.05	871.389	880.792	level 2	C9H10O4	DL-p-Hydroxyphenyllactic acid	NSCs/Scaffold vs Sham	6.91901e-06	4.42369	1.30466	0.0755459	0.0035552
Negtive	4.96	181.05	871.389	880.792	level 2	C9H10O4	DL-p-Hydroxyphenyllactic acid	NSCs/Scaffold vs SCI	0.399078	1.20493	1.30466	0.0755459	0.0035552
Negtive	4.96	181.05	871.389	880.792	level 2	C9H10O4	DL-p-Hydroxyphenyllactic acid	NSCs/Scaffold vs Scaffold	0.574247	1.00169	1.30466	0.0755459	0.0035552
Negtive	5.43	190.05	827.972	845.041	level 2	C10H9NO3	5-Hydroxyindole-3-acetic acid	SCI vs Sham	0.0222064	1.55605	0.744297	0.0380627	0.00115824
Negtive	5.43	190.05	827.972	845.041	level 2	C10H9NO3	5-Hydroxyindole-3-acetic acid	Scaffold vs Sham	0.995104	0.93273	0.744297	0.0380627	0.00115824
Negtive	5.43	190.05	827.972	845.041	level 2	C10H9NO3	5-Hydroxyindole-3-acetic acid	NSCs/Scaffold vs Sham	0.00340183	1.65574	0.744297	0.0380627	0.00115824
Negtive	5.43	190.05	827.972	845.041	level 2	C10H9NO3	5-Hydroxyindole-3-acetic acid	Scaffold vs SCI	0.0153869	0.599422	0.744297	0.0380627	0.00115824
Negtive	5.43	190.05	827.972	845.041	level 2	C10H9NO3	5-Hydroxyindole-3-acetic acid	NSCs/Scaffold vs SCI	0.841049	1.06407	0.744297	0.0380627	0.00115824
Negtive	5.43	190.05	827.972	845.041	level 2	C10H9NO3	5-Hydroxyindole-3-acetic acid	NSCs/Scaffold vs Scaffold	0.00241879	1.77515	0.744297	0.0380627	0.00115824
Negtive	7.44	201.115	874.274	920.815	level 2	C10H18O4	Sebacic acid	SCI vs Sham	0.999815	0.982137	1.49478	0.0107729	0.00509262
Negtive	7.44	201.115	874.274	920.815	level 2	C10H18O4	Sebacic acid	Scaffold vs Sham	0.907695	1.14013	1.49478	0.0107729	0.00509262
Negtive	7.44	201.115	874.274	920.815	level 2	C10H18O4	Sebacic acid	NSCs/Scaffold vs Sham	0.821574	1.02925	1.49478	0.0107729	0.00509262
Negtive	7.44	201.115	874.274	920.815	level 2	C10H18O4	Sebacic acid	Scaffold vs SCI	0.870305	1.16087	1.49478	0.0107729	0.00509262
Negtive	7.44	201.115	874.274	920.815	level 2	C10H18O4	Sebacic acid	NSCs/Scaffold vs SCI	0.767604	1.04797	1.49478	0.0107729	0.00509262
Negtive	7.44	201.115	874.274	920.815	level 2	C10H18O4	Sebacic acid	NSCs/Scaffold vs Scaffold	0.998166	0.902747	1.49478	0.0107729	0.00509262
Negtive	4.83	203.082	948.381	978.416	level 1	C11H12N2O2	Tryptophan	SCI vs Sham	0.00970085	1.51302	1.04611	0.0221885	0.0030587
Negtive	4.83	203.082	948.381	978.416	level 1	C11H12N2O2	Tryptophan	Scaffold vs Sham	0.0519256	1.24629	1.04611	0.0221885	0.0030587
Negtive	4.83	203.082	948.381	978.416	level 1	C11H12N2O2	Tryptophan	Scaffold vs SCI	0.951381	0.823707	1.04611	0.0221885	0.0030587
Negtive	4.83	203.082	948.381	978.416	level 1	C11H12N2O2	Tryptophan	NSCs/Scaffold vs Sham	0.000169453	1.70366	1.04611	0.0221885	0.0030587
Negtive	4.83	203.082	948.381	978.416	level 1	C11H12N2O2	Tryptophan	NSCs/Scaffold vs SCI	0.810434	1.126	1.04611	0.0221885	0.0030587
Negtive	4.83	203.082	948.381	978.416	level 1	C11H12N2O2	Tryptophan	NSCs/Scaffold vs Scaffold	0.19425	1.36699	1.04611	0.0221885	0.0030587
Negtive	6.56	204.067	930.756	970.46	level 2	C11H11NO3	Indolelactic acid	SCI vs Sham	2.00367e-05	10.5784	1.40617	0.131212	0.0066925
Negtive	6.56	204.067	930.756	970.46	level 2	C11H11NO3	Indolelactic acid	Scaffold vs Sham	0.000129447	8.81636	1.40617	0.131212	0.0066925
Negtive	6.56	204.067	930.756	970.46	level 2	C11H11NO3	Indolelactic acid	Scaffold vs SCI	0.619247	0.833431	1.40617	0.131212	0.0066925
Negtive	6.56	204.067	930.756	970.46	level 2	C11H11NO3	Indolelactic acid	NSCs/Scaffold vs Sham	3.59965e-07	12.7074	1.40617	0.131212	0.0066925
Negtive	6.56	204.067	930.756	970.46	level 2	C11H11NO3	Indolelactic acid	NSCs/Scaffold vs SCI	0.093688	1.20126	1.40617	0.131212	0.0066925
Negtive	6.56	204.067	930.756	970.46	level 2	C11H11NO3	Indolelactic acid	NSCs/Scaffold vs Scaffold	0.0514406	1.44134	1.40617	0.131212	0.0066925
Negtive	6.39	206.081	843.811	815.745	level 1	C11H13NO3	AcetylPhenylalanine	SCI vs Sham	2.88322e-05	2.55037	1.30958	0.0559747	0.00669098
Negtive	6.39	206.081	843.811	815.745	level 1	C11H13NO3	AcetylPhenylalanine	Scaffold vs Sham	9.49583e-05	2.24375	1.30958	0.0559747	0.00669098
Negtive	6.39	206.081	843.811	815.745	level 1	C11H13NO3	AcetylPhenylalanine	Scaffold vs SCI	0.788282	0.879776	1.30958	0.0559747	0.00669098
Negtive	6.39	206.081	843.811	815.745	level 1	C11H13NO3	AcetylPhenylalanine	NSCs/Scaffold vs Sham	2.31896e-06	2.79632	1.30958	0.0559747	0.00669098
Negtive	6.39	206.081	843.811	815.745	level 1	C11H13NO3	AcetylPhenylalanine	NSCs/Scaffold vs SCI	0.25438	1.09644	1.30958	0.0559747	0.00669098
Negtive	6.39	206.081	843.811	815.745	level 1	C11H13NO3	AcetylPhenylalanine	NSCs/Scaffold vs Scaffold	0.227543	1.24627	1.30958	0.0559747	0.00669098
Negtive	4.43	218.102	893.543	909.8	level 2	C9H17NO5	D-Pantothenic Acid	SCI vs Sham	0.801522	1.13345	0.134611	0.0368782	0.00144489
Negtive	4.43	218.102	893.543	909.8	level 2	C9H17NO5	D-Pantothenic Acid	Scaffold vs Sham	1	1.17889	0.134611	0.0368782	0.00144489
Negtive	4.43	218.102	893.543	909.8	level 2	C9H17NO5	D-Pantothenic Acid	Scaffold vs SCI	0.985367	1.04009	0.134611	0.0368782	0.00144489
Negtive	4.43	218.102	893.543	909.8	level 2	C9H17NO5	D-Pantothenic Acid	NSCs/Scaffold vs Sham	1	0.997935	0.134611	0.0368782	0.00144489
Negtive	4.43	218.102	893.543	909.8	level 2	C9H17NO5	D-Pantothenic Acid	NSCs/Scaffold vs SCI	0.772867	0.880441	0.134611	0.0368782	0.00144489
Negtive	4.43	218.102	893.543	909.8	level 2	C9H17NO5	D-Pantothenic Acid	NSCs/Scaffold vs Scaffold	1	0.846506	0.134611	0.0368782	0.00144489
Negtive	0.85	221.06	651.788	885.485	level 2	C7H14N2O4S	Cystathionine	SCI vs Sham	0.00175282	2.17922	0.913988	0.0407065	0.00330517
Negtive	0.85	221.06	651.788	885.485	level 2	C7H14N2O4S	Cystathionine	Scaffold vs Sham	0.0937894	1.51042	0.913988	0.0407065	0.00330517
Negtive	0.85	221.06	651.788	885.485	level 2	C7H14N2O4S	Cystathionine	Scaffold vs SCI	0.0959554	0.693101	0.913988	0.0407065	0.00330517
Negtive	0.85	221.06	651.788	885.485	level 2	C7H14N2O4S	Cystathionine	NSCs/Scaffold vs Sham	0.0142886	2.01236	0.913988	0.0407065	0.00330517
Negtive	0.85	221.06	651.788	885.485	level 2	C7H14N2O4S	Cystathionine	NSCs/Scaffold vs SCI	0.316362	0.923431	0.913988	0.0407065	0.00330517
Negtive	0.85	221.06	651.788	885.485	level 2	C7H14N2O4S	Cystathionine	NSCs/Scaffold vs Scaffold	0.63948	1.33232	0.913988	0.0407065	0.00330517
Negtive	13.51	227.203	878.86	764.369	level 2	C14H28O2	Myristic acid	SCI vs Sham	0.0182837	1.23456	0.805088	0.0278305	0.0139981
Negtive	13.51	227.203	878.86	764.369	level 2	C14H28O2	Myristic acid	Scaffold vs Sham	0.760408	1.23908	0.805088	0.0278305	0.0139981
Negtive	13.51	227.203	878.86	764.369	level 2	C14H28O2	Myristic acid	Scaffold vs SCI	0.998921	1.00366	0.805088	0.0278305	0.0139981
Negtive	13.51	227.203	878.86	764.369	level 2	C14H28O2	Myristic acid	NSCs/Scaffold vs Sham	0.0779711	1.36778	0.805088	0.0278305	0.0139981
Negtive	13.51	227.203	878.86	764.369	level 2	C14H28O2	Myristic acid	NSCs/Scaffold vs SCI	0.957936	1.1079	0.805088	0.0278305	0.0139981
Negtive	13.51	227.203	878.86	764.369	level 2	C14H28O2	Myristic acid	NSCs/Scaffold vs Scaffold	0.955269	1.10387	0.805088	0.0278305	0.0139981
Negtive	9.94	227.203	880	799.606	level 2	C14H28O2	Myristic acid	SCI vs Sham	0.00111921	1.43658	0.757372	0.0428752	0.00574722
Negtive	9.94	227.203	880	799.606	level 2	C14H28O2	Myristic acid	Scaffold vs Sham	0.089474	1.19367	0.757372	0.0428752	0.00574722
Negtive	9.94	227.203	880	799.606	level 2	C14H28O2	Myristic acid	Scaffold vs SCI	0.115725	0.83091	0.757372	0.0428752	0.00574722
Negtive	9.94	227.203	880	799.606	level 2	C14H28O2	Myristic acid	NSCs/Scaffold vs Sham	0.00111921	1.41538	0.757372	0.0428752	0.00574722
Negtive	9.94	227.203	880	799.606	level 2	C14H28O2	Myristic acid	NSCs/Scaffold vs SCI	0.892534	0.985242	0.757372	0.0428752	0.00574722
Negtive	9.94	227.203	880	799.606	level 2	C14H28O2	Myristic acid	NSCs/Scaffold vs Scaffold	0.115725	1.18574	0.757372	0.0428752	0.00574722
Negtive	0.9	229.011	704.384	773.283	level 2	C5H11O8P	D-Arabinose-5-phosphate	SCI vs Sham	1.09079e-07	0.64191	1.11038	0.0187954	0.000924725
Negtive	0.9	229.011	704.384	773.283	level 2	C5H11O8P	D-Arabinose-5-phosphate	Scaffold vs Sham	2.74711e-07	0.640777	1.11038	0.0187954	0.000924725
Negtive	0.9	229.011	704.384	773.283	level 2	C5H11O8P	D-Arabinose-5-phosphate	NSCs/Scaffold vs Sham	8.06637e-07	0.641007	1.11038	0.0187954	0.000924725
Negtive	0.9	229.011	704.384	773.283	level 2	C5H11O8P	D-Arabinose-5-phosphate	Scaffold vs SCI	0.99985	0.998236	1.11038	0.0187954	0.000924725
Negtive	0.9	229.011	704.384	773.283	level 2	C5H11O8P	D-Arabinose-5-phosphate	NSCs/Scaffold vs SCI	0.948573	0.998595	1.11038	0.0187954	0.000924725
Negtive	0.9	229.011	704.384	773.283	level 2	C5H11O8P	D-Arabinose-5-phosphate	NSCs/Scaffold vs Scaffold	0.936478	1.00036	1.11038	0.0187954	0.000924725
Negtive	0.85	239.116	708.477	946.698	level 2	C10H16N4O3	L-Homocarnosine	SCI vs Sham	0.638128	0.832436	0.364614	0.0291587	0.0047838
Negtive	0.85	239.116	708.477	946.698	level 2	C10H16N4O3	L-Homocarnosine	Scaffold vs Sham	0.00532362	0.520308	0.364614	0.0291587	0.0047838
Negtive	0.85	239.116	708.477	946.698	level 2	C10H16N4O3	L-Homocarnosine	Scaffold vs SCI	0.000186102	0.625043	0.364614	0.0291587	0.0047838
Negtive	0.85	239.116	708.477	946.698	level 2	C10H16N4O3	L-Homocarnosine	NSCs/Scaffold vs Sham	0.836751	0.830654	0.364614	0.0291587	0.0047838
Negtive	0.85	239.116	708.477	946.698	level 2	C10H16N4O3	L-Homocarnosine	NSCs/Scaffold vs SCI	0.999994	0.99786	0.364614	0.0291587	0.0047838
Negtive	0.85	239.116	708.477	946.698	level 2	C10H16N4O3	L-Homocarnosine	NSCs/Scaffold vs Scaffold	0.0812512	1.59647	0.364614	0.0291587	0.0047838
Negtive	13.72	253.216	880	790.971	level 2	C16H30O2	9-Trans-Palmitelaidic acid	SCI vs Sham	0.345362	1.14636	0.377453	0.0428407	0.00509202
Negtive	13.72	253.216	880	790.971	level 2	C16H30O2	9-Trans-Palmitelaidic acid	Scaffold vs Sham	1	1.22482	0.377453	0.0428407	0.00509202
Negtive	13.72	253.216	880	790.971	level 2	C16H30O2	9-Trans-Palmitelaidic acid	Scaffold vs SCI	0.962131	1.06845	0.377453	0.0428407	0.00509202
Negtive	13.72	253.216	880	790.971	level 2	C16H30O2	9-Trans-Palmitelaidic acid	NSCs/Scaffold vs Sham	0.991987	1.13408	0.377453	0.0428407	0.00509202
Negtive	13.72	253.216	880	790.971	level 2	C16H30O2	9-Trans-Palmitelaidic acid	NSCs/Scaffold vs SCI	0.937174	0.989291	0.377453	0.0428407	0.00509202
Negtive	13.72	253.216	880	790.971	level 2	C16H30O2	9-Trans-Palmitelaidic acid	NSCs/Scaffold vs Scaffold	0.999852	0.925915	0.377453	0.0428407	0.00509202
Negtive	10.19	253.217	769.509	829.253	level 2	C16H30O2	Palmitoleic acid	SCI vs Sham	2.14013e-05	1.56923	0.864995	0.0331025	0.00313075
Negtive	10.19	253.217	769.509	829.253	level 2	C16H30O2	Palmitoleic acid	Scaffold vs Sham	0.00547575	1.25933	0.864995	0.0331025	0.00313075
Negtive	10.19	253.217	769.509	829.253	level 2	C16H30O2	Palmitoleic acid	Scaffold vs SCI	0.0671499	0.802516	0.864995	0.0331025	0.00313075
Negtive	10.19	253.217	769.509	829.253	level 2	C16H30O2	Palmitoleic acid	NSCs/Scaffold vs Sham	0.000112872	1.47379	0.864995	0.0331025	0.00313075
Negtive	10.19	253.217	769.509	829.253	level 2	C16H30O2	Palmitoleic acid	NSCs/Scaffold vs SCI	0.497687	0.939185	0.864995	0.0331025	0.00313075
Negtive	10.19	253.217	769.509	829.253	level 2	C16H30O2	Palmitoleic acid	NSCs/Scaffold vs Scaffold	0.208792	1.1703	0.864995	0.0331025	0.00313075
Negtive	10.69	255.232	858.507	843.404	level 2	C16H32O2	Palmitic acid	SCI vs Sham	0.00832926	1.28393	1.20311	0.0333042	0.00218678
Negtive	10.69	255.232	858.507	843.404	level 2	C16H32O2	Palmitic acid	Scaffold vs Sham	0.0260968	1.13061	1.20311	0.0333042	0.00218678
Negtive	10.69	255.232	858.507	843.404	level 2	C16H32O2	Palmitic acid	NSCs/Scaffold vs Sham	2.97156e-06	1.70167	1.20311	0.0333042	0.00218678
Negtive	10.69	255.232	858.507	843.404	level 2	C16H32O2	Palmitic acid	Scaffold vs SCI	0.992496	0.880583	1.20311	0.0333042	0.00218678
Negtive	10.69	255.232	858.507	843.404	level 2	C16H32O2	Palmitic acid	NSCs/Scaffold vs SCI	0.0268422	1.32536	1.20311	0.0333042	0.00218678
Negtive	10.69	255.232	858.507	843.404	level 2	C16H32O2	Palmitic acid	NSCs/Scaffold vs Scaffold	0.0206936	1.50509	1.20311	0.0333042	0.00218678
Negtive	0.87	259.023	870.99	903.801	level 2	C6H13O9P	D-Mannose-6-phosphate	SCI vs Sham	0.478429	1.10308	0.300953	0.0195403	0.00208144
Negtive	0.87	259.023	870.99	903.801	level 2	C6H13O9P	D-Mannose-6-phosphate	Scaffold vs Sham	0.505508	1.16162	0.300953	0.0195403	0.00208144
Negtive	0.87	259.023	870.99	903.801	level 2	C6H13O9P	D-Mannose-6-phosphate	NSCs/Scaffold vs Sham	0.677338	1.1052	0.300953	0.0195403	0.00208144
Negtive	0.87	259.023	870.99	903.801	level 2	C6H13O9P	D-Mannose-6-phosphate	Scaffold vs SCI	0.999985	1.05307	0.300953	0.0195403	0.00208144
Negtive	0.87	259.023	870.99	903.801	level 2	C6H13O9P	D-Mannose-6-phosphate	NSCs/Scaffold vs SCI	0.990751	1.00192	0.300953	0.0195403	0.00208144
Negtive	0.87	259.023	870.99	903.801	level 2	C6H13O9P	D-Mannose-6-phosphate	NSCs/Scaffold vs Scaffold	0.989063	0.951425	0.300953	0.0195403	0.00208144
Negtive	4.98	259.13	690.657	945.515	level 2	C11H20N2O5	gamma-Glutamylleucine	SCI vs Sham	7.06604e-07	1.72224	1.44858	0.0309958	0.00853693
Negtive	4.98	259.13	690.657	945.515	level 2	C11H20N2O5	gamma-Glutamylleucine	Scaffold vs Sham	6.02684e-05	1.54623	1.44858	0.0309958	0.00853693
Negtive	4.98	259.13	690.657	945.515	level 2	C11H20N2O5	gamma-Glutamylleucine	Scaffold vs SCI	0.638078	0.897798	1.44858	0.0309958	0.00853693
Negtive	4.98	259.13	690.657	945.515	level 2	C11H20N2O5	gamma-Glutamylleucine	NSCs/Scaffold vs Sham	0.000131589	1.82346	1.44858	0.0309958	0.00853693
Negtive	4.98	259.13	690.657	945.515	level 2	C11H20N2O5	gamma-Glutamylleucine	NSCs/Scaffold vs SCI	0.268051	1.05877	1.44858	0.0309958	0.00853693
Negtive	4.98	259.13	690.657	945.515	level 2	C11H20N2O5	gamma-Glutamylleucine	NSCs/Scaffold vs Scaffold	0.914923	1.1793	1.44858	0.0309958	0.00853693
Negtive	6.53	261.134	842.432	883.401	level 2	C12H22O6	9-(2,3-dihydroxypropoxy)-9-oxononanoic acid	SCI vs Sham	0.517133	1.05187	1.01866	0.0173563	0.00423466
Negtive	6.53	261.134	842.432	883.401	level 2	C12H22O6	9-(2,3-dihydroxypropoxy)-9-oxononanoic acid	Scaffold vs Sham	0.517133	0.87526	1.01866	0.0173563	0.00423466
Negtive	6.53	261.134	842.432	883.401	level 2	C12H22O6	9-(2,3-dihydroxypropoxy)-9-oxononanoic acid	Scaffold vs SCI	0.917109	0.832096	1.01866	0.0173563	0.00423466
Negtive	6.53	261.134	842.432	883.401	level 2	C12H22O6	9-(2,3-dihydroxypropoxy)-9-oxononanoic acid	NSCs/Scaffold vs Sham	0.714675	0.953939	1.01866	0.0173563	0.00423466
Negtive	6.53	261.134	842.432	883.401	level 2	C12H22O6	9-(2,3-dihydroxypropoxy)-9-oxononanoic acid	NSCs/Scaffold vs SCI	0.605962	0.906895	1.01866	0.0173563	0.00423466
Negtive	6.53	261.134	842.432	883.401	level 2	C12H22O6	9-(2,3-dihydroxypropoxy)-9-oxononanoic acid	NSCs/Scaffold vs Scaffold	0.605962	1.08989	1.01866	0.0173563	0.00423466
Negtive	13.87	265.149	828.07	850.159	level 2	C12H26O4S	C12-AS (TENTATIVE)	SCI vs Sham	0.757519	1.33885	1.61045	0.113019	0.00910553
Negtive	13.87	265.149	828.07	850.159	level 2	C12H26O4S	C12-AS (TENTATIVE)	Scaffold vs Sham	0.021656	4.03055	1.61045	0.113019	0.00910553
Negtive	13.87	265.149	828.07	850.159	level 2	C12H26O4S	C12-AS (TENTATIVE)	Scaffold vs SCI	0.0117511	3.01045	1.61045	0.113019	0.00910553
Negtive	13.87	265.149	828.07	850.159	level 2	C12H26O4S	C12-AS (TENTATIVE)	NSCs/Scaffold vs Sham	0.00153087	5.95685	1.61045	0.113019	0.00910553
Negtive	13.87	265.149	828.07	850.159	level 2	C12H26O4S	C12-AS (TENTATIVE)	NSCs/Scaffold vs SCI	0.00095841	4.44922	1.61045	0.113019	0.00910553
Negtive	13.87	265.149	828.07	850.159	level 2	C12H26O4S	C12-AS (TENTATIVE)	NSCs/Scaffold vs Scaffold	0.304011	1.47792	1.61045	0.113019	0.00910553
Negtive	3.77	266.088	880	676.917	level 2	C10H13N5O4	Adenosine	SCI vs Sham	0.963761	0.965347	1.47013	0.199324	0.00709514
Negtive	3.77	266.088	880	676.917	level 2	C10H13N5O4	Adenosine	Scaffold vs Sham	0.702063	1.09901	1.47013	0.199324	0.00709514
Negtive	3.77	266.088	880	676.917	level 2	C10H13N5O4	Adenosine	NSCs/Scaffold vs Sham	0.951536	1.08581	1.47013	0.199324	0.00709514
Negtive	3.77	266.088	880	676.917	level 2	C10H13N5O4	Adenosine	Scaffold vs SCI	0.91537	1.13846	1.47013	0.199324	0.00709514
Negtive	3.77	266.088	880	676.917	level 2	C10H13N5O4	Adenosine	NSCs/Scaffold vs SCI	0.999895	1.12479	1.47013	0.199324	0.00709514
Negtive	3.77	266.088	880	676.917	level 2	C10H13N5O4	Adenosine	NSCs/Scaffold vs Scaffold	0.940115	0.987988	1.47013	0.199324	0.00709514
Negtive	4.02	267.073	893.981	899.115	level 2	C10H12N4O5	Inosine	SCI vs Sham	0.000220637	0.760984	1.64646	0.0143675	0.0123302
Negtive	4.02	267.073	893.981	899.115	level 2	C10H12N4O5	Inosine	Scaffold vs Sham	7.48884e-08	0.630267	1.64646	0.0143675	0.0123302
Negtive	4.02	267.073	893.981	899.115	level 2	C10H12N4O5	Inosine	Scaffold vs SCI	0.00213179	0.828226	1.64646	0.0143675	0.0123302
Negtive	4.02	267.073	893.981	899.115	level 2	C10H12N4O5	Inosine	NSCs/Scaffold vs Sham	6.531e-07	0.70313	1.64646	0.0143675	0.0123302
Negtive	4.02	267.073	893.981	899.115	level 2	C10H12N4O5	Inosine	NSCs/Scaffold vs SCI	0.0321033	0.923974	1.64646	0.0143675	0.0123302
Negtive	4.02	267.073	893.981	899.115	level 2	C10H12N4O5	Inosine	NSCs/Scaffold vs Scaffold	0.233751	1.11561	1.64646	0.0143675	0.0123302
Negtive	13.97	279.233	866.367	819.635	level 2	C18H32O2	Linoleic acid	SCI vs Sham	0.00029049	1.7757	1.01695	0.0347613	0.00829112
Negtive	13.97	279.233	866.367	819.635	level 2	C18H32O2	Linoleic acid	Scaffold vs Sham	0.000137312	1.8264	1.01695	0.0347613	0.00829112
Negtive	13.97	279.233	866.367	819.635	level 2	C18H32O2	Linoleic acid	NSCs/Scaffold vs Sham	5.66502e-05	2.03669	1.01695	0.0347613	0.00829112
Negtive	13.97	279.233	866.367	819.635	level 2	C18H32O2	Linoleic acid	Scaffold vs SCI	0.951537	1.02855	1.01695	0.0347613	0.00829112
Negtive	13.97	279.233	866.367	819.635	level 2	C18H32O2	Linoleic acid	NSCs/Scaffold vs SCI	0.894241	1.14698	1.01695	0.0347613	0.00829112
Negtive	13.97	279.233	866.367	819.635	level 2	C18H32O2	Linoleic acid	NSCs/Scaffold vs Scaffold	0.998746	1.11514	1.01695	0.0347613	0.00829112
Negtive	10.42	279.233	880	814.136	level 2	C18H32O2	Linoleic acid	SCI vs Sham	2.16336e-06	7.14087	1.23787	0.0993696	0.00338345
Negtive	10.42	279.233	880	814.136	level 2	C18H32O2	Linoleic acid	Scaffold vs Sham	0.000506852	4.25496	1.23787	0.0993696	0.00338345
Negtive	10.42	279.233	880	814.136	level 2	C18H32O2	Linoleic acid	Scaffold vs SCI	0.111102	0.595861	1.23787	0.0993696	0.00338345
Negtive	10.42	279.233	880	814.136	level 2	C18H32O2	Linoleic acid	NSCs/Scaffold vs Sham	5.47112e-07	6.60386	1.23787	0.0993696	0.00338345
Negtive	10.42	279.233	880	814.136	level 2	C18H32O2	Linoleic acid	NSCs/Scaffold vs SCI	0.374145	0.924798	1.23787	0.0993696	0.00338345
Negtive	10.42	279.233	880	814.136	level 2	C18H32O2	Linoleic acid	NSCs/Scaffold vs Scaffold	0.0239379	1.55204	1.23787	0.0993696	0.00338345
Negtive	14.64	281.25	880	749.511	level 2	C18H34O2	Trans-Vaccenic acid	SCI vs Sham	0.940587	0.902896	0.253502	0.0259089	0.00700502
Negtive	14.64	281.25	880	749.511	level 2	C18H34O2	Trans-Vaccenic acid	Scaffold vs Sham	0.880074	0.948006	0.253502	0.0259089	0.00700502
Negtive	14.64	281.25	880	749.511	level 2	C18H34O2	Trans-Vaccenic acid	NSCs/Scaffold vs Sham	0.950343	0.942755	0.253502	0.0259089	0.00700502
Negtive	14.64	281.25	880	749.511	level 2	C18H34O2	Trans-Vaccenic acid	Scaffold vs SCI	0.996785	1.04996	0.253502	0.0259089	0.00700502
Negtive	14.64	281.25	880	749.511	level 2	C18H34O2	Trans-Vaccenic acid	NSCs/Scaffold vs SCI	0.999996	1.04415	0.253502	0.0259089	0.00700502
Negtive	14.64	281.25	880	749.511	level 2	C18H34O2	Trans-Vaccenic acid	NSCs/Scaffold vs Scaffold	0.996003	0.994461	0.253502	0.0259089	0.00700502
Negtive	4.01	282.087	892.494	928.199	level 2	C10H13N5O5	Guanosine	SCI vs Sham	1.11309e-06	0.537863	1.69148	0.0297114	0.0393635
Negtive	4.01	282.087	892.494	928.199	level 2	C10H13N5O5	Guanosine	Scaffold vs Sham	1.6858e-08	0.484542	1.69148	0.0297114	0.0393635
Negtive	4.01	282.087	892.494	928.199	level 2	C10H13N5O5	Guanosine	NSCs/Scaffold vs Sham	1.61503e-08	0.485542	1.69148	0.0297114	0.0393635
Negtive	4.01	282.087	892.494	928.199	level 2	C10H13N5O5	Guanosine	Scaffold vs SCI	0.240867	0.900866	1.69148	0.0297114	0.0393635
Negtive	4.01	282.087	892.494	928.199	level 2	C10H13N5O5	Guanosine	NSCs/Scaffold vs SCI	0.320397	0.902725	1.69148	0.0297114	0.0393635
Negtive	4.01	282.087	892.494	928.199	level 2	C10H13N5O5	Guanosine	NSCs/Scaffold vs Scaffold	0.995798	1.00206	1.69148	0.0297114	0.0393635
Negtive	15.6	283.264	880	758.145	level 2	C18H36O2	Stearic acid	SCI vs Sham	0.844178	1.07885	0.963084	0.0460995	0.0116716
Negtive	15.6	283.264	880	758.145	level 2	C18H36O2	Stearic acid	Scaffold vs Sham	0.844178	1.16278	0.963084	0.0460995	0.0116716
Negtive	15.6	283.264	880	758.145	level 2	C18H36O2	Stearic acid	Scaffold vs SCI	0.844178	1.07779	0.963084	0.0460995	0.0116716
Negtive	15.6	283.264	880	758.145	level 2	C18H36O2	Stearic acid	NSCs/Scaffold vs Sham	0.0357162	1.69617	0.963084	0.0460995	0.0116716
Negtive	15.6	283.264	880	758.145	level 2	C18H36O2	Stearic acid	NSCs/Scaffold vs SCI	0.0357162	1.5722	0.963084	0.0460995	0.0116716
Negtive	15.6	283.264	880	758.145	level 2	C18H36O2	Stearic acid	NSCs/Scaffold vs Scaffold	0.0527393	1.45872	0.963084	0.0460995	0.0116716
Negtive	11.56	295.23	939.966	791.306	level 2	C18H32O3	9-HODE	SCI vs Sham	0.81061	1.22256	0.703799	0.0285499	0.0116164
Negtive	11.56	295.23	939.966	791.306	level 2	C18H32O3	9-HODE	Scaffold vs Sham	0.85445	1.07496	0.703799	0.0285499	0.0116164
Negtive	11.56	295.23	939.966	791.306	level 2	C18H32O3	9-HODE	Scaffold vs SCI	0.81061	0.879268	0.703799	0.0285499	0.0116164
Negtive	11.56	295.23	939.966	791.306	level 2	C18H32O3	9-HODE	NSCs/Scaffold vs Sham	0.81061	1.08966	0.703799	0.0285499	0.0116164
Negtive	11.56	295.23	939.966	791.306	level 2	C18H32O3	9-HODE	NSCs/Scaffold vs SCI	0.81061	0.891289	0.703799	0.0285499	0.0116164
Negtive	11.56	295.23	939.966	791.306	level 2	C18H32O3	9-HODE	NSCs/Scaffold vs Scaffold	0.816723	1.01367	0.703799	0.0285499	0.0116164
Negtive	10.12	297.243	753.407	876.893	level 2	C18H34O3	FA 18:1+1O	SCI vs Sham	3.93146e-06	3.79867	1.32162	0.0704303	0.00259163
Negtive	10.12	297.243	753.407	876.893	level 2	C18H34O3	FA 18:1+1O	Scaffold vs Sham	0.000371779	2.86656	1.32162	0.0704303	0.00259163
Negtive	10.12	297.243	753.407	876.893	level 2	C18H34O3	FA 18:1+1O	Scaffold vs SCI	0.197725	0.754622	1.32162	0.0704303	0.00259163
Negtive	10.12	297.243	753.407	876.893	level 2	C18H34O3	FA 18:1+1O	NSCs/Scaffold vs Sham	1.55933e-06	4.13987	1.32162	0.0704303	0.00259163
Negtive	10.12	297.243	753.407	876.893	level 2	C18H34O3	FA 18:1+1O	NSCs/Scaffold vs SCI	0.470493	1.08982	1.32162	0.0704303	0.00259163
Negtive	10.12	297.243	753.407	876.893	level 2	C18H34O3	FA 18:1+1O	NSCs/Scaffold vs Scaffold	0.0686473	1.4442	1.32162	0.0704303	0.00259163
Negtive	13.23	297.245	701.863	861.779	level 2	C18H34O3	FA 18:1+1O	SCI vs Sham	2.72217e-05	1.40674	0.993585	0.0238791	0.0286976
Negtive	13.23	297.245	701.863	861.779	level 2	C18H34O3	FA 18:1+1O	Scaffold vs Sham	0.00134979	1.30028	0.993585	0.0238791	0.0286976
Negtive	13.23	297.245	701.863	861.779	level 2	C18H34O3	FA 18:1+1O	Scaffold vs SCI	0.224813	0.924318	0.993585	0.0238791	0.0286976
Negtive	13.23	297.245	701.863	861.779	level 2	C18H34O3	FA 18:1+1O	NSCs/Scaffold vs Sham	2.72217e-05	1.48644	0.993585	0.0238791	0.0286976
Negtive	13.23	297.245	701.863	861.779	level 2	C18H34O3	FA 18:1+1O	NSCs/Scaffold vs SCI	0.933046	1.05666	0.993585	0.0238791	0.0286976
Negtive	13.23	297.245	701.863	861.779	level 2	C18H34O3	FA 18:1+1O	NSCs/Scaffold vs Scaffold	0.224813	1.14317	0.993585	0.0238791	0.0286976
Negtive	12.5	299.261	969.092	780.628	level 3	C18H32O3	13-HODE-[d4]	SCI vs Sham	0.214774	0.97877	0.698091	0.0121727	0.0204686
Negtive	12.5	299.261	969.092	780.628	level 3	C18H32O3	13-HODE-[d4]	Scaffold vs Sham	0.524663	0.974203	0.698091	0.0121727	0.0204686
Negtive	12.5	299.261	969.092	780.628	level 3	C18H32O3	13-HODE-[d4]	Scaffold vs SCI	0.48784	0.995334	0.698091	0.0121727	0.0204686
Negtive	12.5	299.261	969.092	780.628	level 3	C18H32O3	13-HODE-[d4]	NSCs/Scaffold vs Sham	0.78239	1.02847	0.698091	0.0121727	0.0204686
Negtive	12.5	299.261	969.092	780.628	level 3	C18H32O3	13-HODE-[d4]	NSCs/Scaffold vs SCI	0.214774	1.05077	0.698091	0.0121727	0.0204686
Negtive	12.5	299.261	969.092	780.628	level 3	C18H32O3	13-HODE-[d4]	NSCs/Scaffold vs Scaffold	0.48784	1.0557	0.698091	0.0121727	0.0204686
Negtive	13.25	301.218	845.76	860.221	level 2	C20H30O2	Eicosapentaenoic acid	SCI vs Sham	0.000844416	2.36115	1.05058	0.060674	0.0135592
Negtive	13.25	301.218	845.76	860.221	level 2	C20H30O2	Eicosapentaenoic acid	Scaffold vs Sham	0.0182246	4.11651	1.05058	0.060674	0.0135592
Negtive	13.25	301.218	845.76	860.221	level 2	C20H30O2	Eicosapentaenoic acid	Scaffold vs SCI	0.713697	1.74344	1.05058	0.060674	0.0135592
Negtive	13.25	301.218	845.76	860.221	level 2	C20H30O2	Eicosapentaenoic acid	NSCs/Scaffold vs Sham	0.00185212	2.89179	1.05058	0.060674	0.0135592
Negtive	13.25	301.218	845.76	860.221	level 2	C20H30O2	Eicosapentaenoic acid	NSCs/Scaffold vs SCI	0.87289	1.22474	1.05058	0.060674	0.0135592
Negtive	13.25	301.218	845.76	860.221	level 2	C20H30O2	Eicosapentaenoic acid	NSCs/Scaffold vs Scaffold	0.989438	0.702485	1.05058	0.060674	0.0135592
Negtive	3.46	303.084	945.947	983.104	level 2	C11H16N2O8	N-Acetylaspartylglutamic acid	SCI vs Sham	0.000349106	0.620939	0.812823	0.0285844	0.0171157
Negtive	3.46	303.084	945.947	983.104	level 2	C11H16N2O8	N-Acetylaspartylglutamic acid	Scaffold vs Sham	0.0529496	0.56238	0.812823	0.0285844	0.0171157
Negtive	3.46	303.084	945.947	983.104	level 2	C11H16N2O8	N-Acetylaspartylglutamic acid	Scaffold vs SCI	0.899253	0.905692	0.812823	0.0285844	0.0171157
Negtive	3.46	303.084	945.947	983.104	level 2	C11H16N2O8	N-Acetylaspartylglutamic acid	NSCs/Scaffold vs Sham	3.28791e-07	0.498463	0.812823	0.0285844	0.0171157
Negtive	3.46	303.084	945.947	983.104	level 2	C11H16N2O8	N-Acetylaspartylglutamic acid	NSCs/Scaffold vs SCI	0.211712	0.802757	0.812823	0.0285844	0.0171157
Negtive	3.46	303.084	945.947	983.104	level 2	C11H16N2O8	N-Acetylaspartylglutamic acid	NSCs/Scaffold vs Scaffold	1	0.886347	0.812823	0.0285844	0.0171157
Negtive	13.82	303.233	869.254	677.954	level1	C20H32O2	Arachidonic acid	SCI vs Sham	0.578376	0.818244	0.692036	0.0253174	0.00981184
Negtive	13.82	303.233	869.254	677.954	level1	C20H32O2	Arachidonic acid	Scaffold vs Sham	0.115452	0.730758	0.692036	0.0253174	0.00981184
Negtive	13.82	303.233	869.254	677.954	level1	C20H32O2	Arachidonic acid	NSCs/Scaffold vs Sham	0.0804076	0.722992	0.692036	0.0253174	0.00981184
Negtive	13.82	303.233	869.254	677.954	level1	C20H32O2	Arachidonic acid	Scaffold vs SCI	0.675648	0.89308	0.692036	0.0253174	0.00981184
Negtive	13.82	303.233	869.254	677.954	level1	C20H32O2	Arachidonic acid	NSCs/Scaffold vs SCI	0.587566	0.883589	0.692036	0.0253174	0.00981184
Negtive	13.82	303.233	869.254	677.954	level1	C20H32O2	Arachidonic acid	NSCs/Scaffold vs Scaffold	0.99962	0.989373	0.692036	0.0253174	0.00981184
Negtive	1.45	306.078	935.986	981.506	level 2	C10H17N3O6S	Glutathione (reduced)	SCI vs Sham	4.66899e-05	0.463994	1.21521	0.0413082	0.00447826
Negtive	1.45	306.078	935.986	981.506	level 2	C10H17N3O6S	Glutathione (reduced)	Scaffold vs Sham	6.57352e-06	0.342311	1.21521	0.0413082	0.00447826
Negtive	1.45	306.078	935.986	981.506	level 2	C10H17N3O6S	Glutathione (reduced)	Scaffold vs SCI	0.27583	0.737748	1.21521	0.0413082	0.00447826
Negtive	1.45	306.078	935.986	981.506	level 2	C10H17N3O6S	Glutathione (reduced)	NSCs/Scaffold vs Sham	4.20004e-09	0.298087	1.21521	0.0413082	0.00447826
Negtive	1.45	306.078	935.986	981.506	level 2	C10H17N3O6S	Glutathione (reduced)	NSCs/Scaffold vs SCI	0.000644378	0.642437	1.21521	0.0413082	0.00447826
Negtive	1.45	306.078	935.986	981.506	level 2	C10H17N3O6S	Glutathione (reduced)	NSCs/Scaffold vs Scaffold	0.0155781	0.870808	1.21521	0.0413082	0.00447826
Negtive	0.99	308.098	880.958	907.647	level 2	C11H19NO9	N-Acetylneuraminic acid	SCI vs Sham	0.199469	0.873661	0.821658	0.0117366	0.00191479
Negtive	0.99	308.098	880.958	907.647	level 2	C11H19NO9	N-Acetylneuraminic acid	Scaffold vs Sham	0.00535975	0.698831	0.821658	0.0117366	0.00191479
Negtive	0.99	308.098	880.958	907.647	level 2	C11H19NO9	N-Acetylneuraminic acid	Scaffold vs SCI	0.237843	0.799887	0.821658	0.0117366	0.00191479
Negtive	0.99	308.098	880.958	907.647	level 2	C11H19NO9	N-Acetylneuraminic acid	NSCs/Scaffold vs Sham	0.18399	0.842702	0.821658	0.0117366	0.00191479
Negtive	0.99	308.098	880.958	907.647	level 2	C11H19NO9	N-Acetylneuraminic acid	NSCs/Scaffold vs SCI	0.98818	0.964564	0.821658	0.0117366	0.00191479
Negtive	0.99	308.098	880.958	907.647	level 2	C11H19NO9	N-Acetylneuraminic acid	NSCs/Scaffold vs Scaffold	0.974894	1.20587	0.821658	0.0117366	0.00191479
Negtive	14.78	309.172	853.003	879.912	level 2	C14H30O5S	C12-AE1S (TENTATIVE)	SCI vs Sham	0.811606	0.799097	0.988754	0.0434048	0.0118658
Negtive	14.78	309.172	853.003	879.912	level 2	C14H30O5S	C12-AE1S (TENTATIVE)	Scaffold vs Sham	0.811606	0.753067	0.988754	0.0434048	0.0118658
Negtive	14.78	309.172	853.003	879.912	level 2	C14H30O5S	C12-AE1S (TENTATIVE)	Scaffold vs SCI	0.811606	0.942398	0.988754	0.0434048	0.0118658
Negtive	14.78	309.172	853.003	879.912	level 2	C14H30O5S	C12-AE1S (TENTATIVE)	NSCs/Scaffold vs Sham	0.346449	1.27253	0.988754	0.0434048	0.0118658
Negtive	14.78	309.172	853.003	879.912	level 2	C14H30O5S	C12-AE1S (TENTATIVE)	NSCs/Scaffold vs SCI	0.346449	1.59246	0.988754	0.0434048	0.0118658
Negtive	14.78	309.172	853.003	879.912	level 2	C14H30O5S	C12-AE1S (TENTATIVE)	NSCs/Scaffold vs Scaffold	0.346449	1.6898	0.988754	0.0434048	0.0118658
Negtive	15.69	309.278	861.251	821.174	level 2	C20H38O2	Eicosenoic acid	SCI vs Sham	0.563715	1.28938	0.873023	0.0402528	0.0151814
Negtive	15.69	309.278	861.251	821.174	level 2	C20H38O2	Eicosenoic acid	Scaffold vs Sham	0.198788	1.56756	0.873023	0.0402528	0.0151814
Negtive	15.69	309.278	861.251	821.174	level 2	C20H38O2	Eicosenoic acid	NSCs/Scaffold vs Sham	0.0293471	1.73735	0.873023	0.0402528	0.0151814
Negtive	15.69	309.278	861.251	821.174	level 2	C20H38O2	Eicosenoic acid	Scaffold vs SCI	0.849348	1.21574	0.873023	0.0402528	0.0151814
Negtive	15.69	309.278	861.251	821.174	level 2	C20H38O2	Eicosenoic acid	NSCs/Scaffold vs SCI	0.337131	1.34743	0.873023	0.0402528	0.0151814
Negtive	15.69	309.278	861.251	821.174	level 2	C20H38O2	Eicosenoic acid	NSCs/Scaffold vs Scaffold	0.843183	1.10832	0.873023	0.0402528	0.0151814
Negtive	13.82	317.209	880	757.428	level 3	C20H30O3	15-HEPE	SCI vs Sham	0.688155	0.851787	0.679436	0.0416959	0.0184541
Negtive	13.82	317.209	880	757.428	level 3	C20H30O3	15-HEPE	Scaffold vs Sham	0.423957	0.820571	0.679436	0.0416959	0.0184541
Negtive	13.82	317.209	880	757.428	level 3	C20H30O3	15-HEPE	NSCs/Scaffold vs Sham	0.0404324	0.667827	0.679436	0.0416959	0.0184541
Negtive	13.82	317.209	880	757.428	level 3	C20H30O3	15-HEPE	Scaffold vs SCI	0.956099	0.963353	0.679436	0.0416959	0.0184541
Negtive	13.82	317.209	880	757.428	level 3	C20H30O3	15-HEPE	NSCs/Scaffold vs SCI	0.306551	0.784031	0.679436	0.0416959	0.0184541
Negtive	13.82	317.209	880	757.428	level 3	C20H30O3	15-HEPE	NSCs/Scaffold vs Scaffold	0.646837	0.813856	0.679436	0.0416959	0.0184541
Negtive	11.95	319.227	836.917	649.746	level 3	C20H32O3	9-HETE	SCI vs Sham	0.000181878	3.72417	0.928727	0.0686298	0.00598014
Negtive	11.95	319.227	836.917	649.746	level 3	C20H32O3	9-HETE	Scaffold vs Sham	0.00485699	2.07533	0.928727	0.0686298	0.00598014
Negtive	11.95	319.227	836.917	649.746	level 3	C20H32O3	9-HETE	Scaffold vs SCI	0.289498	0.557261	0.928727	0.0686298	0.00598014
Negtive	11.95	319.227	836.917	649.746	level 3	C20H32O3	9-HETE	NSCs/Scaffold vs Sham	0.00301617	1.89559	0.928727	0.0686298	0.00598014
Negtive	11.95	319.227	836.917	649.746	level 3	C20H32O3	9-HETE	NSCs/Scaffold vs SCI	0.314957	0.508998	0.928727	0.0686298	0.00598014
Negtive	11.95	319.227	836.917	649.746	level 3	C20H32O3	9-HETE	NSCs/Scaffold vs Scaffold	0.827666	0.913393	0.928727	0.0686298	0.00598014
Negtive	13.81	319.23	750	742.445	level 3	C20H32O3	5-(1,2,4a,5-tetramethyl-7-oxo-3,4,8,8a-tetrahydro-2H-naphthalen-1-yl)-3-methylpentanoic acid	SCI vs Sham	0.219544	0.772422	0.790716	0.0440071	0.0271535
Negtive	13.81	319.23	750	742.445	level 3	C20H32O3	5-(1,2,4a,5-tetramethyl-7-oxo-3,4,8,8a-tetrahydro-2H-naphthalen-1-yl)-3-methylpentanoic acid	Scaffold vs Sham	0.207466	0.690719	0.790716	0.0440071	0.0271535
Negtive	13.81	319.23	750	742.445	level 3	C20H32O3	5-(1,2,4a,5-tetramethyl-7-oxo-3,4,8,8a-tetrahydro-2H-naphthalen-1-yl)-3-methylpentanoic acid	Scaffold vs SCI	0.84763	0.894225	0.790716	0.0440071	0.0271535
Negtive	13.81	319.23	750	742.445	level 3	C20H32O3	5-(1,2,4a,5-tetramethyl-7-oxo-3,4,8,8a-tetrahydro-2H-naphthalen-1-yl)-3-methylpentanoic acid	NSCs/Scaffold vs Sham	0.053238	0.62744	0.790716	0.0440071	0.0271535
Negtive	13.81	319.23	750	742.445	level 3	C20H32O3	5-(1,2,4a,5-tetramethyl-7-oxo-3,4,8,8a-tetrahydro-2H-naphthalen-1-yl)-3-methylpentanoic acid	NSCs/Scaffold vs SCI	0.41611	0.812302	0.790716	0.0440071	0.0271535
Negtive	13.81	319.23	750	742.445	level 3	C20H32O3	5-(1,2,4a,5-tetramethyl-7-oxo-3,4,8,8a-tetrahydro-2H-naphthalen-1-yl)-3-methylpentanoic acid	NSCs/Scaffold vs Scaffold	0.997847	0.908387	0.790716	0.0440071	0.0271535
Negtive	1.36	322.043	919.2	919.2	level 2	C9H14N3O8P	Cytidine-5'-monophosphate	SCI vs Sham	0.785403	0.836611	0.5005	0.0256966	0.00758308
Negtive	1.36	322.043	919.2	919.2	level 2	C9H14N3O8P	Cytidine-5'-monophosphate	Scaffold vs Sham	0.324915	0.687434	0.5005	0.0256966	0.00758308
Negtive	1.36	322.043	919.2	919.2	level 2	C9H14N3O8P	Cytidine-5'-monophosphate	NSCs/Scaffold vs Sham	0.384614	0.832327	0.5005	0.0256966	0.00758308
Negtive	1.36	322.043	919.2	919.2	level 2	C9H14N3O8P	Cytidine-5'-monophosphate	Scaffold vs SCI	0.822364	0.82169	0.5005	0.0256966	0.00758308
Negtive	1.36	322.043	919.2	919.2	level 2	C9H14N3O8P	Cytidine-5'-monophosphate	NSCs/Scaffold vs SCI	0.888186	0.994879	0.5005	0.0256966	0.00758308
Negtive	1.36	322.043	919.2	919.2	level 2	C9H14N3O8P	Cytidine-5'-monophosphate	NSCs/Scaffold vs Scaffold	0.998404	1.21077	0.5005	0.0256966	0.00758308
Negtive	1.02	323.028	940.479	954.818	level 2	C9H13N2O9P	Uridine 5'-monophosphate	SCI vs Sham	0.60042	0.822338	0.715114	0.0434561	0.00377586
Negtive	1.02	323.028	940.479	954.818	level 2	C9H13N2O9P	Uridine 5'-monophosphate	Scaffold vs Sham	0.845829	0.910929	0.715114	0.0434561	0.00377586
Negtive	1.02	323.028	940.479	954.818	level 2	C9H13N2O9P	Uridine 5'-monophosphate	NSCs/Scaffold vs Sham	0.865248	0.766104	0.715114	0.0434561	0.00377586
Negtive	1.02	323.028	940.479	954.818	level 2	C9H13N2O9P	Uridine 5'-monophosphate	Scaffold vs SCI	0.981888	1.10773	0.715114	0.0434561	0.00377586
Negtive	1.02	323.028	940.479	954.818	level 2	C9H13N2O9P	Uridine 5'-monophosphate	NSCs/Scaffold vs SCI	0.968126	0.931617	0.715114	0.0434561	0.00377586
Negtive	1.02	323.028	940.479	954.818	level 2	C9H13N2O9P	Uridine 5'-monophosphate	NSCs/Scaffold vs Scaffold	0.999896	0.841014	0.715114	0.0434561	0.00377586
Negtive	13.63	327.232	936.826	943.619	level 2	C22H32O2	Docosahexanoic acid	SCI vs Sham	0.145797	1.3366	0.592128	0.0231369	0.0123401
Negtive	13.63	327.232	936.826	943.619	level 2	C22H32O2	Docosahexanoic acid	Scaffold vs Sham	0.173017	1.29282	0.592128	0.0231369	0.0123401
Negtive	13.63	327.232	936.826	943.619	level 2	C22H32O2	Docosahexanoic acid	NSCs/Scaffold vs Sham	0.309527	1.35655	0.592128	0.0231369	0.0123401
Negtive	13.63	327.232	936.826	943.619	level 2	C22H32O2	Docosahexanoic acid	Scaffold vs SCI	0.999991	0.967245	0.592128	0.0231369	0.0123401
Negtive	13.63	327.232	936.826	943.619	level 2	C22H32O2	Docosahexanoic acid	NSCs/Scaffold vs SCI	0.979724	1.01493	0.592128	0.0231369	0.0123401
Negtive	13.63	327.232	936.826	943.619	level 2	C22H32O2	Docosahexanoic acid	NSCs/Scaffold vs Scaffold	0.978636	1.0493	0.592128	0.0231369	0.0123401
Negtive	8.28	329.233	771.558	811.076	level 2	C18H34O5	FA 18:1+3O	SCI vs Sham	0.476758	1.24547	0.597783	0.0323169	0.0063815
Negtive	8.28	329.233	771.558	811.076	level 2	C18H34O5	FA 18:1+3O	Scaffold vs Sham	0.476758	0.741354	0.597783	0.0323169	0.0063815
Negtive	8.28	329.233	771.558	811.076	level 2	C18H34O5	FA 18:1+3O	Scaffold vs SCI	0.938664	0.595243	0.597783	0.0323169	0.0063815
Negtive	8.28	329.233	771.558	811.076	level 2	C18H34O5	FA 18:1+3O	NSCs/Scaffold vs Sham	0.877179	0.881484	0.597783	0.0323169	0.0063815
Negtive	8.28	329.233	771.558	811.076	level 2	C18H34O5	FA 18:1+3O	NSCs/Scaffold vs SCI	0.476758	0.707755	0.597783	0.0323169	0.0063815
Negtive	8.28	329.233	771.558	811.076	level 2	C18H34O5	FA 18:1+3O	NSCs/Scaffold vs Scaffold	0.476758	1.18902	0.597783	0.0323169	0.0063815
Negtive	14.46	331.263	749.951	744.602	level 2	C22H36O2	Docosatetraenoic acid	SCI vs Sham	0.280148	1.22404	0.594714	0.0276349	0.0165139
Negtive	14.46	331.263	749.951	744.602	level 2	C22H36O2	Docosatetraenoic acid	Scaffold vs Sham	0.952791	1.05788	0.594714	0.0276349	0.0165139
Negtive	14.46	331.263	749.951	744.602	level 2	C22H36O2	Docosatetraenoic acid	Scaffold vs SCI	0.657737	0.864251	0.594714	0.0276349	0.0165139
Negtive	14.46	331.263	749.951	744.602	level 2	C22H36O2	Docosatetraenoic acid	NSCs/Scaffold vs Sham	0.689861	1.36377	0.594714	0.0276349	0.0165139
Negtive	14.46	331.263	749.951	744.602	level 2	C22H36O2	Docosatetraenoic acid	NSCs/Scaffold vs SCI	0.999988	1.11415	0.594714	0.0276349	0.0165139
Negtive	14.46	331.263	749.951	744.602	level 2	C22H36O2	Docosatetraenoic acid	NSCs/Scaffold vs Scaffold	0.91171	1.28915	0.594714	0.0276349	0.0165139
Negtive	1.22	338.99	776.86	848.847	level 2	C6H14O12P2	alpha-D-Glucose-1,6-diphosphate	SCI vs Sham	0.985156	0.947313	0.636246	0.0495831	0.0121823
Negtive	1.22	338.99	776.86	848.847	level 2	C6H14O12P2	alpha-D-Glucose-1,6-diphosphate	Scaffold vs Sham	0.962828	1.02743	0.636246	0.0495831	0.0121823
Negtive	1.22	338.99	776.86	848.847	level 2	C6H14O12P2	alpha-D-Glucose-1,6-diphosphate	NSCs/Scaffold vs Sham	0.266686	1.38967	0.636246	0.0495831	0.0121823
Negtive	1.22	338.99	776.86	848.847	level 2	C6H14O12P2	alpha-D-Glucose-1,6-diphosphate	Scaffold vs SCI	0.998657	1.08457	0.636246	0.0495831	0.0121823
Negtive	1.22	338.99	776.86	848.847	level 2	C6H14O12P2	alpha-D-Glucose-1,6-diphosphate	NSCs/Scaffold vs SCI	0.417405	1.46695	0.636246	0.0495831	0.0121823
Negtive	1.22	338.99	776.86	848.847	level 2	C6H14O12P2	alpha-D-Glucose-1,6-diphosphate	NSCs/Scaffold vs Scaffold	0.557107	1.35256	0.636246	0.0495831	0.0121823
Negtive	2.13	346.055	941.117	948.67	level 2	C10H14N5O7P	Adenosine-3-monophosphate	SCI vs Sham	0.0428961	0.566478	0.810679	0.0488904	0.00322128
Negtive	2.13	346.055	941.117	948.67	level 2	C10H14N5O7P	Adenosine-3-monophosphate	Scaffold vs Sham	0.0031854	0.455595	0.810679	0.0488904	0.00322128
Negtive	2.13	346.055	941.117	948.67	level 2	C10H14N5O7P	Adenosine-3-monophosphate	NSCs/Scaffold vs Sham	0.00293607	0.452471	0.810679	0.0488904	0.00322128
Negtive	2.13	346.055	941.117	948.67	level 2	C10H14N5O7P	Adenosine-3-monophosphate	Scaffold vs SCI	0.62375	0.80426	0.810679	0.0488904	0.00322128
Negtive	2.13	346.055	941.117	948.67	level 2	C10H14N5O7P	Adenosine-3-monophosphate	NSCs/Scaffold vs SCI	0.654478	0.798745	0.810679	0.0488904	0.00322128
Negtive	2.13	346.055	941.117	948.67	level 2	C10H14N5O7P	Adenosine-3-monophosphate	NSCs/Scaffold vs Scaffold	0.999779	0.993142	0.810679	0.0488904	0.00322128
Negtive	1.02	346.056	955.904	959.086	level 2	C10H14N5O7P	Adenosine 5'-monophosphate	SCI vs Sham	0.0929802	0.616405	0.80997	0.0461788	0.00269183
Negtive	1.02	346.056	955.904	959.086	level 2	C10H14N5O7P	Adenosine 5'-monophosphate	Scaffold vs Sham	0.0524432	0.521977	0.80997	0.0461788	0.00269183
Negtive	1.02	346.056	955.904	959.086	level 2	C10H14N5O7P	Adenosine 5'-monophosphate	NSCs/Scaffold vs Sham	0.0260994	0.493605	0.80997	0.0461788	0.00269183
Negtive	1.02	346.056	955.904	959.086	level 2	C10H14N5O7P	Adenosine 5'-monophosphate	Scaffold vs SCI	0.976842	0.846808	0.80997	0.0461788	0.00269183
Negtive	1.02	346.056	955.904	959.086	level 2	C10H14N5O7P	Adenosine 5'-monophosphate	NSCs/Scaffold vs SCI	0.916964	0.800781	0.80997	0.0461788	0.00269183
Negtive	1.02	346.056	955.904	959.086	level 2	C10H14N5O7P	Adenosine 5'-monophosphate	NSCs/Scaffold vs Scaffold	0.996591	0.945646	0.80997	0.0461788	0.00269183
Negtive	3.74	346.058	830.547	928.022	level 2	C10H14N5O7P	Adenosine 3'-monophosphate	SCI vs Sham	0.310359	0.853534	1.27794	0.0839013	0.00225218
Negtive	3.74	346.058	830.547	928.022	level 2	C10H14N5O7P	Adenosine 3'-monophosphate	Scaffold vs Sham	0.00295799	0.452444	1.27794	0.0839013	0.00225218
Negtive	3.74	346.058	830.547	928.022	level 2	C10H14N5O7P	Adenosine 3'-monophosphate	NSCs/Scaffold vs Sham	0.00391296	0.546709	1.27794	0.0839013	0.00225218
Negtive	3.74	346.058	830.547	928.022	level 2	C10H14N5O7P	Adenosine 3'-monophosphate	Scaffold vs SCI	0.138289	0.530084	1.27794	0.0839013	0.00225218
Negtive	3.74	346.058	830.547	928.022	level 2	C10H14N5O7P	Adenosine 3'-monophosphate	NSCs/Scaffold vs SCI	0.185078	0.640525	1.27794	0.0839013	0.00225218
Negtive	3.74	346.058	830.547	928.022	level 2	C10H14N5O7P	Adenosine 3'-monophosphate	NSCs/Scaffold vs Scaffold	0.996398	1.20835	1.27794	0.0839013	0.00225218
Negtive	2.29	347.038	978.156	991.406	level 2	C10H13N4O8P	Inosine-5'-monophosphate	SCI vs Sham	0.233219	0.587565	1.49202	0.0621706	0.000714689
Negtive	2.29	347.038	978.156	991.406	level 2	C10H13N4O8P	Inosine-5'-monophosphate	Scaffold vs Sham	0.372513	0.7131	1.49202	0.0621706	0.000714689
Negtive	2.29	347.038	978.156	991.406	level 2	C10H13N4O8P	Inosine-5'-monophosphate	NSCs/Scaffold vs Sham	0.517886	0.561378	1.49202	0.0621706	0.000714689
Negtive	2.29	347.038	978.156	991.406	level 2	C10H13N4O8P	Inosine-5'-monophosphate	Scaffold vs SCI	0.997177	1.21365	1.49202	0.0621706	0.000714689
Negtive	2.29	347.038	978.156	991.406	level 2	C10H13N4O8P	Inosine-5'-monophosphate	NSCs/Scaffold vs SCI	0.954538	0.955431	1.49202	0.0621706	0.000714689
Negtive	2.29	347.038	978.156	991.406	level 2	C10H13N4O8P	Inosine-5'-monophosphate	NSCs/Scaffold vs Scaffold	0.990919	0.787236	1.49202	0.0621706	0.000714689
Negtive	2.38	362.052	997.536	997.536	level 2	C10H14N5O8P	Guanosine 5'-monophosphate	SCI vs Sham	0.00755131	0.580039	1.60075	0.0466765	0.013205
Negtive	2.38	362.052	997.536	997.536	level 2	C10H14N5O8P	Guanosine 5'-monophosphate	Scaffold vs Sham	0.00755131	0.545683	1.60075	0.0466765	0.013205
Negtive	2.38	362.052	997.536	997.536	level 2	C10H14N5O8P	Guanosine 5'-monophosphate	Scaffold vs SCI	0.814557	0.940769	1.60075	0.0466765	0.013205
Negtive	2.38	362.052	997.536	997.536	level 2	C10H14N5O8P	Guanosine 5'-monophosphate	NSCs/Scaffold vs Sham	0.00846339	0.566871	1.60075	0.0466765	0.013205
Negtive	2.38	362.052	997.536	997.536	level 2	C10H14N5O8P	Guanosine 5'-monophosphate	NSCs/Scaffold vs SCI	0.90615	0.977298	1.60075	0.0466765	0.013205
Negtive	2.38	362.052	997.536	997.536	level 2	C10H14N5O8P	Guanosine 5'-monophosphate	NSCs/Scaffold vs Scaffold	0.814557	1.03883	1.60075	0.0466765	0.013205
Negtive	1.07	362.053	968.736	994.283	level 2	C10H14N5O8P	Guanosine 5'-monophosphate	SCI vs Sham	0.0711193	0.604638	0.818517	0.0421323	0.00244079
Negtive	1.07	362.053	968.736	994.283	level 2	C10H14N5O8P	Guanosine 5'-monophosphate	Scaffold vs Sham	0.0588934	0.578408	0.818517	0.0421323	0.00244079
Negtive	1.07	362.053	968.736	994.283	level 2	C10H14N5O8P	Guanosine 5'-monophosphate	Scaffold vs SCI	1	0.956618	0.818517	0.0421323	0.00244079
Negtive	1.07	362.053	968.736	994.283	level 2	C10H14N5O8P	Guanosine 5'-monophosphate	NSCs/Scaffold vs Sham	0.0197719	0.596698	0.818517	0.0421323	0.00244079
Negtive	1.07	362.053	968.736	994.283	level 2	C10H14N5O8P	Guanosine 5'-monophosphate	NSCs/Scaffold vs SCI	0.990098	0.986868	0.818517	0.0421323	0.00244079
Negtive	1.07	362.053	968.736	994.283	level 2	C10H14N5O8P	Guanosine 5'-monophosphate	NSCs/Scaffold vs Scaffold	0.9828	1.03162	0.818517	0.0421323	0.00244079
Negtive	3.98	383.113	843.918	870.792	level 2	C14H20N6O5S	S-Adenosyl-L-homocysteine	SCI vs Sham	0.416284	1.16873	1.54658	0.0180262	0.0769108
Negtive	3.98	383.113	843.918	870.792	level 2	C14H20N6O5S	S-Adenosyl-L-homocysteine	Scaffold vs Sham	0.900872	0.909571	1.54658	0.0180262	0.0769108
Negtive	3.98	383.113	843.918	870.792	level 2	C14H20N6O5S	S-Adenosyl-L-homocysteine	Scaffold vs SCI	0.416284	0.778255	1.54658	0.0180262	0.0769108
Negtive	3.98	383.113	843.918	870.792	level 2	C14H20N6O5S	S-Adenosyl-L-homocysteine	NSCs/Scaffold vs Sham	0.235512	1.20237	1.54658	0.0180262	0.0769108
Negtive	3.98	383.113	843.918	870.792	level 2	C14H20N6O5S	S-Adenosyl-L-homocysteine	NSCs/Scaffold vs SCI	0.543326	1.02879	1.54658	0.0180262	0.0769108
Negtive	3.98	383.113	843.918	870.792	level 2	C14H20N6O5S	S-Adenosyl-L-homocysteine	NSCs/Scaffold vs Scaffold	0.235512	1.32191	1.54658	0.0180262	0.0769108
Negtive	3.67	383.115	875.314	877.634	level 2	C14H20N6O5S	S-Adenosyl-homocysteine	SCI vs Sham	0.0522936	0.807181	1.4049	0.118352	0.00363955
Negtive	3.67	383.115	875.314	877.634	level 2	C14H20N6O5S	S-Adenosyl-homocysteine	Scaffold vs Sham	2.82703e-05	0.51652	1.4049	0.118352	0.00363955
Negtive	3.67	383.115	875.314	877.634	level 2	C14H20N6O5S	S-Adenosyl-homocysteine	NSCs/Scaffold vs Sham	0.00732254	0.574484	1.4049	0.118352	0.00363955
Negtive	3.67	383.115	875.314	877.634	level 2	C14H20N6O5S	S-Adenosyl-homocysteine	Scaffold vs SCI	0.0249694	0.639906	1.4049	0.118352	0.00363955
Negtive	3.67	383.115	875.314	877.634	level 2	C14H20N6O5S	S-Adenosyl-homocysteine	NSCs/Scaffold vs SCI	0.806457	0.711717	1.4049	0.118352	0.00363955
Negtive	3.67	383.115	875.314	877.634	level 2	C14H20N6O5S	S-Adenosyl-homocysteine	NSCs/Scaffold vs Scaffold	0.178896	1.11222	1.4049	0.118352	0.00363955
Negtive	10.86	391.284	884.259	891.837	level 2	C24H40O4	Deoxycholate	SCI vs Sham	0.818081	0.553137	0.548593	0.258791	0.00163656
Negtive	10.86	391.284	884.259	891.837	level 2	C24H40O4	Deoxycholate	Scaffold vs Sham	0.818081	0.162902	0.548593	0.258791	0.00163656
Negtive	10.86	391.284	884.259	891.837	level 2	C24H40O4	Deoxycholate	Scaffold vs SCI	0.945484	0.294506	0.548593	0.258791	0.00163656
Negtive	10.86	391.284	884.259	891.837	level 2	C24H40O4	Deoxycholate	NSCs/Scaffold vs Sham	0.818081	0.483773	0.548593	0.258791	0.00163656
Negtive	10.86	391.284	884.259	891.837	level 2	C24H40O4	Deoxycholate	NSCs/Scaffold vs SCI	0.915402	0.874599	0.548593	0.258791	0.00163656
Negtive	10.86	391.284	884.259	891.837	level 2	C24H40O4	Deoxycholate	NSCs/Scaffold vs Scaffold	0.915402	2.96972	0.548593	0.258791	0.00163656
Negtive	10.67	391.285	750	750	level 3	C24H40O4	Murocholic acid	SCI vs Sham	0.108317	2.34384	1.3325	0.20962	0.00698821
Negtive	10.67	391.285	750	750	level 3	C24H40O4	Murocholic acid	Scaffold vs Sham	0.00130184	8.56054	1.3325	0.20962	0.00698821
Negtive	10.67	391.285	750	750	level 3	C24H40O4	Murocholic acid	NSCs/Scaffold vs Sham	0.00071131	8.04133	1.3325	0.20962	0.00698821
Negtive	10.67	391.285	750	750	level 3	C24H40O4	Murocholic acid	Scaffold vs SCI	0.223306	3.65235	1.3325	0.20962	0.00698821
Negtive	10.67	391.285	750	750	level 3	C24H40O4	Murocholic acid	NSCs/Scaffold vs SCI	0.16931	3.43083	1.3325	0.20962	0.00698821
Negtive	10.67	391.285	750	750	level 3	C24H40O4	Murocholic acid	NSCs/Scaffold vs Scaffold	0.999763	0.939348	1.3325	0.20962	0.00698821
Negtive	9.32	407.279	859.753	841.462	level 2	C24H40O5	Cholate	SCI vs Sham	0.00304567	6.68819	1.15925	0.152842	0.00364456
Negtive	9.32	407.279	859.753	841.462	level 2	C24H40O5	Cholate	Scaffold vs Sham	2.01465e-05	13.2911	1.15925	0.152842	0.00364456
Negtive	9.32	407.279	859.753	841.462	level 2	C24H40O5	Cholate	NSCs/Scaffold vs Sham	0.000754708	9.21085	1.15925	0.152842	0.00364456
Negtive	9.32	407.279	859.753	841.462	level 2	C24H40O5	Cholate	Scaffold vs SCI	0.199621	1.98724	1.15925	0.152842	0.00364456
Negtive	9.32	407.279	859.753	841.462	level 2	C24H40O5	Cholate	NSCs/Scaffold vs SCI	0.92554	1.37718	1.15925	0.152842	0.00364456
Negtive	9.32	407.279	859.753	841.462	level 2	C24H40O5	Cholate	NSCs/Scaffold vs Scaffold	0.512299	0.693011	1.15925	0.152842	0.00364456
Negtive	11.13	409.235	938.055	938.055	level 2	C19H39O7P	LPA 16:0	SCI vs Sham	0.913579	1.18747	0.672114	0.0270407	0.024169
Negtive	11.13	409.235	938.055	938.055	level 2	C19H39O7P	LPA 16:0	Scaffold vs Sham	0.83135	0.885467	0.672114	0.0270407	0.024169
Negtive	11.13	409.235	938.055	938.055	level 2	C19H39O7P	LPA 16:0	NSCs/Scaffold vs Sham	0.269811	1.22533	0.672114	0.0270407	0.024169
Negtive	11.13	409.235	938.055	938.055	level 2	C19H39O7P	LPA 16:0	Scaffold vs SCI	0.448667	0.745672	0.672114	0.0270407	0.024169
Negtive	11.13	409.235	938.055	938.055	level 2	C19H39O7P	LPA 16:0	NSCs/Scaffold vs SCI	0.60422	1.03188	0.672114	0.0270407	0.024169
Negtive	11.13	409.235	938.055	938.055	level 2	C19H39O7P	LPA 16:0	NSCs/Scaffold vs Scaffold	0.0581599	1.38382	0.672114	0.0270407	0.024169
Negtive	11.69	435.251	931.091	931.091	level 2	C21H41O7P	LPA 18:1	SCI vs Sham	0.00204736	0.836395	0.804723	0.0111546	0.0129222
Negtive	11.69	435.251	931.091	931.091	level 2	C21H41O7P	LPA 18:1	Scaffold vs Sham	0.00145203	0.769897	0.804723	0.0111546	0.0129222
Negtive	11.69	435.251	931.091	931.091	level 2	C21H41O7P	LPA 18:1	NSCs/Scaffold vs Sham	0.00238634	0.834673	0.804723	0.0111546	0.0129222
Negtive	11.69	435.251	931.091	931.091	level 2	C21H41O7P	LPA 18:1	Scaffold vs SCI	0.985095	0.920495	0.804723	0.0111546	0.0129222
Negtive	11.69	435.251	931.091	931.091	level 2	C21H41O7P	LPA 18:1	NSCs/Scaffold vs SCI	0.999965	0.997941	0.804723	0.0111546	0.0129222
Negtive	11.69	435.251	931.091	931.091	level 2	C21H41O7P	LPA 18:1	NSCs/Scaffold vs Scaffold	0.990636	1.08414	0.804723	0.0111546	0.0129222
Negtive	12.6	437.265	928.123	928.123	level 2	C21H43O7P	LPA 18:0	SCI vs Sham	0.151436	1.75199	1.21672	0.0487336	0.00567095
Negtive	12.6	437.265	928.123	928.123	level 2	C21H43O7P	LPA 18:0	Scaffold vs Sham	0.00995586	1.5957	1.21672	0.0487336	0.00567095
Negtive	12.6	437.265	928.123	928.123	level 2	C21H43O7P	LPA 18:0	Scaffold vs SCI	0.978282	0.910794	1.21672	0.0487336	0.00567095
Negtive	12.6	437.265	928.123	928.123	level 2	C21H43O7P	LPA 18:0	NSCs/Scaffold vs Sham	0.000585236	2.43568	1.21672	0.0487336	0.00567095
Negtive	12.6	437.265	928.123	928.123	level 2	C21H43O7P	LPA 18:0	NSCs/Scaffold vs SCI	0.248211	1.39024	1.21672	0.0487336	0.00567095
Negtive	12.6	437.265	928.123	928.123	level 2	C21H43O7P	LPA 18:0	NSCs/Scaffold vs Scaffold	0.13389	1.52641	1.21672	0.0487336	0.00567095
Negtive	17.89	444.315	793.953	763.061	level 3	[C27H42NO4]+	ACar 20:6	SCI vs Sham	0.999764	0.994424	1.09834	0.062832	0.0297643
Negtive	17.89	444.315	793.953	763.061	level 3	[C27H42NO4]+	ACar 20:6	Scaffold vs Sham	0.966297	1.31144	1.09834	0.062832	0.0297643
Negtive	17.89	444.315	793.953	763.061	level 3	[C27H42NO4]+	ACar 20:6	Scaffold vs SCI	0.987379	1.31879	1.09834	0.062832	0.0297643
Negtive	17.89	444.315	793.953	763.061	level 3	[C27H42NO4]+	ACar 20:6	NSCs/Scaffold vs Sham	0.00605863	1.80334	1.09834	0.062832	0.0297643
Negtive	17.89	444.315	793.953	763.061	level 3	[C27H42NO4]+	ACar 20:6	NSCs/Scaffold vs SCI	0.000160765	1.81345	1.09834	0.062832	0.0297643
Negtive	17.89	444.315	793.953	763.061	level 3	[C27H42NO4]+	ACar 20:6	NSCs/Scaffold vs Scaffold	0.121055	1.37508	1.09834	0.062832	0.0297643
Negtive	9.61	448.305	789.211	821.608	level 2	C26H43NO5	glycoursodeoxycholic acid	SCI vs Sham	0.852508	0.869341	0.547494	0.37937	0.0095286
Negtive	9.61	448.305	789.211	821.608	level 2	C26H43NO5	glycoursodeoxycholic acid	Scaffold vs Sham	0.852508	0.1917	0.547494	0.37937	0.0095286
Negtive	9.61	448.305	789.211	821.608	level 2	C26H43NO5	glycoursodeoxycholic acid	Scaffold vs SCI	0.852508	0.220512	0.547494	0.37937	0.0095286
Negtive	9.61	448.305	789.211	821.608	level 2	C26H43NO5	glycoursodeoxycholic acid	NSCs/Scaffold vs Sham	0.852508	0.649476	0.547494	0.37937	0.0095286
Negtive	9.61	448.305	789.211	821.608	level 2	C26H43NO5	glycoursodeoxycholic acid	NSCs/Scaffold vs SCI	0.852508	0.74709	0.547494	0.37937	0.0095286
Negtive	9.61	448.305	789.211	821.608	level 2	C26H43NO5	glycoursodeoxycholic acid	NSCs/Scaffold vs Scaffold	0.852508	3.38799	0.547494	0.37937	0.0095286
Negtive	10.31	450.259	946.645	946.645	level 2	C21H42NO7P	LPE 16:1	SCI vs Sham	0.999261	0.993036	0.305419	0.0219424	0.0110126
Negtive	10.31	450.259	946.645	946.645	level 2	C21H42NO7P	LPE 16:1	Scaffold vs Sham	0.920718	0.869873	0.305419	0.0219424	0.0110126
Negtive	10.31	450.259	946.645	946.645	level 2	C21H42NO7P	LPE 16:1	NSCs/Scaffold vs Sham	0.429182	1.06656	0.305419	0.0219424	0.0110126
Negtive	10.31	450.259	946.645	946.645	level 2	C21H42NO7P	LPE 16:1	Scaffold vs SCI	0.952271	0.875973	0.305419	0.0219424	0.0110126
Negtive	10.31	450.259	946.645	946.645	level 2	C21H42NO7P	LPE 16:1	NSCs/Scaffold vs SCI	0.339611	1.07404	0.305419	0.0219424	0.0110126
Negtive	10.31	450.259	946.645	946.645	level 2	C21H42NO7P	LPE 16:1	NSCs/Scaffold vs Scaffold	0.167911	1.22611	0.305419	0.0219424	0.0110126
Negtive	12.83	463.279	925.049	925.049	level 2	C23H45O7P	LPA 20:1	SCI vs Sham	0.383786	0.931064	0.335566	0.020308	0.0131295
Negtive	12.83	463.279	925.049	925.049	level 2	C23H45O7P	LPA 20:1	Scaffold vs Sham	0.57086	0.854754	0.335566	0.020308	0.0131295
Negtive	12.83	463.279	925.049	925.049	level 2	C23H45O7P	LPA 20:1	Scaffold vs SCI	0.611667	0.91804	0.335566	0.020308	0.0131295
Negtive	12.83	463.279	925.049	925.049	level 2	C23H45O7P	LPA 20:1	NSCs/Scaffold vs Sham	0.668239	1.01108	0.335566	0.020308	0.0131295
Negtive	12.83	463.279	925.049	925.049	level 2	C23H45O7P	LPA 20:1	NSCs/Scaffold vs SCI	0.449931	1.08594	0.335566	0.020308	0.0131295
Negtive	12.83	463.279	925.049	925.049	level 2	C23H45O7P	LPA 20:1	NSCs/Scaffold vs Scaffold	0.611667	1.18289	0.335566	0.020308	0.0131295
Negtive	11.1	464.274	967.24	877.04	level 2	C22H44NO7P	LPE 17:1	SCI vs Sham	0.0244529	1.45506	0.654134	0.0234492	0.0124324
Negtive	11.1	464.274	967.24	877.04	level 2	C22H44NO7P	LPE 17:1	Scaffold vs Sham	0.675743	1.15112	0.654134	0.0234492	0.0124324
Negtive	11.1	464.274	967.24	877.04	level 2	C22H44NO7P	LPE 17:1	NSCs/Scaffold vs Sham	0.00306067	1.58459	0.654134	0.0234492	0.0124324
Negtive	11.1	464.274	967.24	877.04	level 2	C22H44NO7P	LPE 17:1	Scaffold vs SCI	0.307626	0.791119	0.654134	0.0234492	0.0124324
Negtive	11.1	464.274	967.24	877.04	level 2	C22H44NO7P	LPE 17:1	NSCs/Scaffold vs SCI	0.800994	1.08902	0.654134	0.0234492	0.0124324
Negtive	11.1	464.274	967.24	877.04	level 2	C22H44NO7P	LPE 17:1	NSCs/Scaffold vs Scaffold	0.0662002	1.37656	0.654134	0.0234492	0.0124324
Negtive	10.72	476.277	925.241	925.241	level 2	C23H44NO7P	LPE 18:2	SCI vs Sham	0.000426086	1.75951	1.12747	0.0381474	0.0104369
Negtive	10.72	476.277	925.241	925.241	level 2	C23H44NO7P	LPE 18:2	Scaffold vs Sham	0.000174858	1.74723	1.12747	0.0381474	0.0104369
Negtive	10.72	476.277	925.241	925.241	level 2	C23H44NO7P	LPE 18:2	Scaffold vs SCI	0.589421	0.993018	1.12747	0.0381474	0.0104369
Negtive	10.72	476.277	925.241	925.241	level 2	C23H44NO7P	LPE 18:2	NSCs/Scaffold vs Sham	8.93202e-05	1.95094	1.12747	0.0381474	0.0104369
Negtive	10.72	476.277	925.241	925.241	level 2	C23H44NO7P	LPE 18:2	NSCs/Scaffold vs SCI	0.448477	1.1088	1.12747	0.0381474	0.0104369
Negtive	10.72	476.277	925.241	925.241	level 2	C23H44NO7P	LPE 18:2	NSCs/Scaffold vs Scaffold	0.752213	1.11659	1.12747	0.0381474	0.0104369
Negtive	17.92	478.29	887.734	799.425	level 2	C23H46NO7P	LPE 18:1	SCI vs Sham	0.696736	1.04526	0.847403	0.00893239	0.00458775
Negtive	17.92	478.29	887.734	799.425	level 2	C23H46NO7P	LPE 18:1	Scaffold vs Sham	0.00403419	0.988033	0.847403	0.00893239	0.00458775
Negtive	17.92	478.29	887.734	799.425	level 2	C23H46NO7P	LPE 18:1	Scaffold vs SCI	0.0509135	0.945251	0.847403	0.00893239	0.00458775
Negtive	17.92	478.29	887.734	799.425	level 2	C23H46NO7P	LPE 18:1	NSCs/Scaffold vs Sham	0.959577	1.07094	0.847403	0.00893239	0.00458775
Negtive	17.92	478.29	887.734	799.425	level 2	C23H46NO7P	LPE 18:1	NSCs/Scaffold vs SCI	1	1.02457	0.847403	0.00893239	0.00458775
Negtive	17.92	478.29	887.734	799.425	level 2	C23H46NO7P	LPE 18:1	NSCs/Scaffold vs Scaffold	0.647895	1.08391	0.847403	0.00893239	0.00458775
Negtive	11.63	478.292	937.815	947.347	level 2	C23H46NO7P	LPE 18:1	SCI vs Sham	0.00229203	1.41951	1.13408	0.0184595	0.00385277
Negtive	11.63	478.292	937.815	947.347	level 2	C23H46NO7P	LPE 18:1	Scaffold vs Sham	0.00427561	1.26827	1.13408	0.0184595	0.00385277
Negtive	11.63	478.292	937.815	947.347	level 2	C23H46NO7P	LPE 18:1	NSCs/Scaffold vs Sham	3.88774e-06	1.6447	1.13408	0.0184595	0.00385277
Negtive	11.63	478.292	937.815	947.347	level 2	C23H46NO7P	LPE 18:1	Scaffold vs SCI	0.999998	0.893458	1.13408	0.0184595	0.00385277
Negtive	11.63	478.292	937.815	947.347	level 2	C23H46NO7P	LPE 18:1	NSCs/Scaffold vs SCI	0.0981614	1.15864	1.13408	0.0184595	0.00385277
Negtive	11.63	478.292	937.815	947.347	level 2	C23H46NO7P	LPE 18:1	NSCs/Scaffold vs Scaffold	0.123353	1.29681	1.13408	0.0184595	0.00385277
Negtive	17.92	483.269	945.526	975.574	level 2	C22H45O9P	LPG 16:0	SCI vs Sham	0.00076168	0.55116	0.780435	0.0416732	0.0093658
Negtive	17.92	483.269	945.526	975.574	level 2	C22H45O9P	LPG 16:0	Scaffold vs Sham	0.0131435	0.456123	0.780435	0.0416732	0.0093658
Negtive	17.92	483.269	945.526	975.574	level 2	C22H45O9P	LPG 16:0	Scaffold vs SCI	0.627842	0.82757	0.780435	0.0416732	0.0093658
Negtive	17.92	483.269	945.526	975.574	level 2	C22H45O9P	LPG 16:0	NSCs/Scaffold vs Sham	0.000306421	0.518591	0.780435	0.0416732	0.0093658
Negtive	17.92	483.269	945.526	975.574	level 2	C22H45O9P	LPG 16:0	NSCs/Scaffold vs SCI	0.968553	0.940909	0.780435	0.0416732	0.0093658
Negtive	17.92	483.269	945.526	975.574	level 2	C22H45O9P	LPG 16:0	NSCs/Scaffold vs Scaffold	0.825412	1.13695	0.780435	0.0416732	0.0093658
Negtive	9.07	498.287	750	750	level 3	C26H45NO6S	taurohyodeoxycholic acid	SCI vs Sham	0.82803	0.673998	0.502431	0.177496	0.00545655
Negtive	9.07	498.287	750	750	level 3	C26H45NO6S	taurohyodeoxycholic acid	Scaffold vs Sham	0.519262	0.333485	0.502431	0.177496	0.00545655
Negtive	9.07	498.287	750	750	level 3	C26H45NO6S	taurohyodeoxycholic acid	Scaffold vs SCI	0.519262	0.494786	0.502431	0.177496	0.00545655
Negtive	9.07	498.287	750	750	level 3	C26H45NO6S	taurohyodeoxycholic acid	NSCs/Scaffold vs Sham	0.600711	0.859662	0.502431	0.177496	0.00545655
Negtive	9.07	498.287	750	750	level 3	C26H45NO6S	taurohyodeoxycholic acid	NSCs/Scaffold vs SCI	0.548232	1.27547	0.502431	0.177496	0.00545655
Negtive	9.07	498.287	750	750	level 3	C26H45NO6S	taurohyodeoxycholic acid	NSCs/Scaffold vs Scaffold	0.33231	2.57782	0.502431	0.177496	0.00545655
Negtive	10.76	500.28	902.938	927.256	level 2	C25H44NO7P	LPE 20:4	SCI vs Sham	0.597136	0.821444	0.0997691	0.0278842	0.00872325
Negtive	10.76	500.28	902.938	927.256	level 2	C25H44NO7P	LPE 20:4	Scaffold vs Sham	0.37481	0.814918	0.0997691	0.0278842	0.00872325
Negtive	10.76	500.28	902.938	927.256	level 2	C25H44NO7P	LPE 20:4	NSCs/Scaffold vs Sham	0.984975	0.875246	0.0997691	0.0278842	0.00872325
Negtive	10.76	500.28	902.938	927.256	level 2	C25H44NO7P	LPE 20:4	Scaffold vs SCI	0.967685	0.992056	0.0997691	0.0278842	0.00872325
Negtive	10.76	500.28	902.938	927.256	level 2	C25H44NO7P	LPE 20:4	NSCs/Scaffold vs SCI	0.806917	1.0655	0.0997691	0.0278842	0.00872325
Negtive	10.76	500.28	902.938	927.256	level 2	C25H44NO7P	LPE 20:4	NSCs/Scaffold vs Scaffold	0.573451	1.07403	0.0997691	0.0278842	0.00872325
Negtive	11.33	502.291	918.44	965.216	level 2	C25H46NO7P	LPE 20:3	SCI vs Sham	0.00465074	1.52176	1.11366	0.0309436	0.00860707
Negtive	11.33	502.291	918.44	965.216	level 2	C25H46NO7P	LPE 20:3	Scaffold vs Sham	0.0393386	1.27229	1.11366	0.0309436	0.00860707
Negtive	11.33	502.291	918.44	965.216	level 2	C25H46NO7P	LPE 20:3	NSCs/Scaffold vs Sham	0.000113229	1.80285	1.11366	0.0309436	0.00860707
Negtive	11.33	502.291	918.44	965.216	level 2	C25H46NO7P	LPE 20:3	Scaffold vs SCI	0.907711	0.836067	1.11366	0.0309436	0.00860707
Negtive	11.33	502.291	918.44	965.216	level 2	C25H46NO7P	LPE 20:3	NSCs/Scaffold vs SCI	0.472994	1.18471	1.11366	0.0309436	0.00860707
Negtive	11.33	502.291	918.44	965.216	level 2	C25H46NO7P	LPE 20:3	NSCs/Scaffold vs Scaffold	0.19703	1.41701	1.11366	0.0309436	0.00860707
Negtive	12.55	506.326	926.004	926.004	level 2	C25H50NO7P	LPE 20:1	SCI vs Sham	0.979963	0.926921	0.479187	0.0262105	0.0141705
Negtive	12.55	506.326	926.004	926.004	level 2	C25H50NO7P	LPE 20:1	Scaffold vs Sham	0.999042	0.906778	0.479187	0.0262105	0.0141705
Negtive	12.55	506.326	926.004	926.004	level 2	C25H50NO7P	LPE 20:1	NSCs/Scaffold vs Sham	0.530229	1.18676	0.479187	0.0262105	0.0141705
Negtive	12.55	506.326	926.004	926.004	level 2	C25H50NO7P	LPE 20:1	Scaffold vs SCI	0.954607	0.978269	0.479187	0.0262105	0.0141705
Negtive	12.55	506.326	926.004	926.004	level 2	C25H50NO7P	LPE 20:1	NSCs/Scaffold vs SCI	0.298157	1.28032	0.479187	0.0262105	0.0141705
Negtive	12.55	506.326	926.004	926.004	level 2	C25H50NO7P	LPE 20:1	NSCs/Scaffold vs Scaffold	0.64019	1.30876	0.479187	0.0262105	0.0141705
Negtive	17.92	507.272	690.219	861.036	level 2	C24H45O9P	LPG 18:2	SCI vs Sham	0.971225	1.18864	0.615043	0.0291916	0.0118302
Negtive	17.92	507.272	690.219	861.036	level 2	C24H45O9P	LPG 18:2	Scaffold vs Sham	0.00423033	0.638559	0.615043	0.0291916	0.0118302
Negtive	17.92	507.272	690.219	861.036	level 2	C24H45O9P	LPG 18:2	Scaffold vs SCI	0.0108997	0.537218	0.615043	0.0291916	0.0118302
Negtive	17.92	507.272	690.219	861.036	level 2	C24H45O9P	LPG 18:2	NSCs/Scaffold vs Sham	0.126694	0.88599	0.615043	0.0291916	0.0118302
Negtive	17.92	507.272	690.219	861.036	level 2	C24H45O9P	LPG 18:2	NSCs/Scaffold vs SCI	0.26476	0.745381	0.615043	0.0291916	0.0118302
Negtive	17.92	507.272	690.219	861.036	level 2	C24H45O9P	LPG 18:2	NSCs/Scaffold vs Scaffold	0.147628	1.38748	0.615043	0.0291916	0.0118302
Negtive	17.91	509.287	958.493	971.181	level 2	C24H47O9P	LPG 18:1	SCI vs Sham	9.93578e-06	0.4238	1.03725	0.0514359	0.0136085
Negtive	17.91	509.287	958.493	971.181	level 2	C24H47O9P	LPG 18:1	Scaffold vs Sham	0.00334137	0.326516	1.03725	0.0514359	0.0136085
Negtive	17.91	509.287	958.493	971.181	level 2	C24H47O9P	LPG 18:1	Scaffold vs SCI	0.614093	0.77045	1.03725	0.0514359	0.0136085
Negtive	17.91	509.287	958.493	971.181	level 2	C24H47O9P	LPG 18:1	NSCs/Scaffold vs Sham	1.82171e-09	0.306491	1.03725	0.0514359	0.0136085
Negtive	17.91	509.287	958.493	971.181	level 2	C24H47O9P	LPG 18:1	NSCs/Scaffold vs SCI	0.17796	0.723198	1.03725	0.0514359	0.0136085
Negtive	17.91	509.287	958.493	971.181	level 2	C24H47O9P	LPG 18:1	NSCs/Scaffold vs Scaffold	0.999914	0.93867	1.03725	0.0514359	0.0136085
Negtive	10	512.299	879.544	894.749	level 2	C22H46NO7P	LPC 14:0	SCI vs Sham	0.999856	0.969713	0.546262	0.0174471	0.00733426
Negtive	10	512.299	879.544	894.749	level 2	C22H46NO7P	LPC 14:0	Scaffold vs Sham	0.182552	0.741301	0.546262	0.0174471	0.00733426
Negtive	10	512.299	879.544	894.749	level 2	C22H46NO7P	LPC 14:0	Scaffold vs SCI	0.138622	0.764453	0.546262	0.0174471	0.00733426
Negtive	10	512.299	879.544	894.749	level 2	C22H46NO7P	LPC 14:0	NSCs/Scaffold vs Sham	1	0.933669	0.546262	0.0174471	0.00733426
Negtive	10	512.299	879.544	894.749	level 2	C22H46NO7P	LPC 14:0	NSCs/Scaffold vs SCI	0.99904	0.96283	0.546262	0.0174471	0.00733426
Negtive	10	512.299	879.544	894.749	level 2	C22H46NO7P	LPC 14:0	NSCs/Scaffold vs Scaffold	0.0327255	1.2595	0.546262	0.0174471	0.00733426
Negtive	7.92	514.282	750	750	level 3	C26H45NO7S	Taurocholic acid	SCI vs Sham	0.0279794	4.04532	0.959694	0.127558	0.00655448
Negtive	7.92	514.282	750	750	level 3	C26H45NO7S	Taurocholic acid	Scaffold vs Sham	0.697602	2.10088	0.959694	0.127558	0.00655448
Negtive	7.92	514.282	750	750	level 3	C26H45NO7S	Taurocholic acid	NSCs/Scaffold vs Sham	0.0181701	4.47981	0.959694	0.127558	0.00655448
Negtive	7.92	514.282	750	750	level 3	C26H45NO7S	Taurocholic acid	Scaffold vs SCI	0.315847	0.519337	0.959694	0.127558	0.00655448
Negtive	7.92	514.282	750	750	level 3	C26H45NO7S	Taurocholic acid	NSCs/Scaffold vs SCI	0.993758	1.10741	0.959694	0.127558	0.00655448
Negtive	7.92	514.282	750	750	level 3	C26H45NO7S	Taurocholic acid	NSCs/Scaffold vs Scaffold	0.226898	2.13234	0.959694	0.127558	0.00655448
Negtive	7.19	514.284	750	750	level 3	C26H45NO7S	taurocholic acid	SCI vs Sham	0.341913	1.5944	0.79759	0.140385	0.0319935
Negtive	7.19	514.284	750	750	level 3	C26H45NO7S	taurocholic acid	Scaffold vs Sham	0.504894	1.14728	0.79759	0.140385	0.0319935
Negtive	7.19	514.284	750	750	level 3	C26H45NO7S	taurocholic acid	Scaffold vs SCI	0.504894	0.719565	0.79759	0.140385	0.0319935
Negtive	7.19	514.284	750	750	level 3	C26H45NO7S	taurocholic acid	NSCs/Scaffold vs Sham	0.211416	1.75445	0.79759	0.140385	0.0319935
Negtive	7.19	514.284	750	750	level 3	C26H45NO7S	taurocholic acid	NSCs/Scaffold vs SCI	0.504894	1.10038	0.79759	0.140385	0.0319935
Negtive	7.19	514.284	750	750	level 3	C26H45NO7S	taurocholic acid	NSCs/Scaffold vs Scaffold	0.341913	1.52923	0.79759	0.140385	0.0319935
Negtive	17.95	522.28	689.513	704.465	level 2	C24H46NO9P	LPS 18:1	SCI vs Sham	2.09583e-06	2.82207	1.33484	0.0479363	0.0071127
Negtive	17.95	522.28	689.513	704.465	level 2	C24H46NO9P	LPS 18:1	Scaffold vs Sham	0.000125866	2.75147	1.33484	0.0479363	0.0071127
Negtive	17.95	522.28	689.513	704.465	level 2	C24H46NO9P	LPS 18:1	Scaffold vs SCI	0.744866	0.974982	1.33484	0.0479363	0.0071127
Negtive	17.95	522.28	689.513	704.465	level 2	C24H46NO9P	LPS 18:1	NSCs/Scaffold vs Sham	0.000330684	3.91693	1.33484	0.0479363	0.0071127
Negtive	17.95	522.28	689.513	704.465	level 2	C24H46NO9P	LPS 18:1	NSCs/Scaffold vs SCI	0.280153	1.38796	1.33484	0.0479363	0.0071127
Negtive	17.95	522.28	689.513	704.465	level 2	C24H46NO9P	LPS 18:1	NSCs/Scaffold vs Scaffold	0.926561	1.42358	1.33484	0.0479363	0.0071127
Negtive	10.74	524.278	726.237	880.836	level 2	C27H44NO7P	LPE 22:6	SCI vs Sham	0.0409186	0.623439	0.460295	0.0357812	0.00941881
Negtive	10.74	524.278	726.237	880.836	level 2	C27H44NO7P	LPE 22:6	Scaffold vs Sham	0.0273807	0.606908	0.460295	0.0357812	0.00941881
Negtive	10.74	524.278	726.237	880.836	level 2	C27H44NO7P	LPE 22:6	NSCs/Scaffold vs Sham	0.10658	0.63313	0.460295	0.0357812	0.00941881
Negtive	10.74	524.278	726.237	880.836	level 2	C27H44NO7P	LPE 22:6	Scaffold vs SCI	0.987206	0.973485	0.460295	0.0357812	0.00941881
Negtive	10.74	524.278	726.237	880.836	level 2	C27H44NO7P	LPE 22:6	NSCs/Scaffold vs SCI	0.980964	1.01554	0.460295	0.0357812	0.00941881
Negtive	10.74	524.278	726.237	880.836	level 2	C27H44NO7P	LPE 22:6	NSCs/Scaffold vs Scaffold	0.902805	1.0432	0.460295	0.0357812	0.00941881
Negtive	11.98	524.299	671.307	698.923	level 2	C24H48NO9P	LPS 18:0	SCI vs Sham	0.999592	0.537433	0.363516	0.108433	0.104983
Negtive	11.98	524.299	671.307	698.923	level 2	C24H48NO9P	LPS 18:0	Scaffold vs Sham	0.998239	1.25741	0.363516	0.108433	0.104983
Negtive	11.98	524.299	671.307	698.923	level 2	C24H48NO9P	LPS 18:0	Scaffold vs SCI	0.973824	2.33966	0.363516	0.108433	0.104983
Negtive	11.98	524.299	671.307	698.923	level 2	C24H48NO9P	LPS 18:0	NSCs/Scaffold vs Sham	0.98383	1.83355	0.363516	0.108433	0.104983
Negtive	11.98	524.299	671.307	698.923	level 2	C24H48NO9P	LPS 18:0	NSCs/Scaffold vs SCI	0.992978	3.41168	0.363516	0.108433	0.104983
Negtive	11.98	524.299	671.307	698.923	level 2	C24H48NO9P	LPS 18:0	NSCs/Scaffold vs Scaffold	0.924347	1.4582	0.363516	0.108433	0.104983
Negtive	10.77	526.313	825.086	877.617	level 2	C23H48NO7P	LPC 15:0	SCI vs Sham	1.19653e-06	1.89786	1.222	0.0335	0.00401531
Negtive	10.77	526.313	825.086	877.617	level 2	C23H48NO7P	LPC 15:0	Scaffold vs Sham	0.000564531	1.40772	1.222	0.0335	0.00401531
Negtive	10.77	526.313	825.086	877.617	level 2	C23H48NO7P	LPC 15:0	NSCs/Scaffold vs Sham	3.79361e-09	2.25869	1.222	0.0335	0.00401531
Negtive	10.77	526.313	825.086	877.617	level 2	C23H48NO7P	LPC 15:0	Scaffold vs SCI	0.278398	0.741737	1.222	0.0335	0.00401531
Negtive	10.77	526.313	825.086	877.617	level 2	C23H48NO7P	LPC 15:0	NSCs/Scaffold vs SCI	0.113158	1.19012	1.222	0.0335	0.00401531
Negtive	10.77	526.313	825.086	877.617	level 2	C23H48NO7P	LPC 15:0	NSCs/Scaffold vs Scaffold	0.00196821	1.6045	1.222	0.0335	0.00401531
Negtive	11.61	528.308	868.361	904.734	level 2	C27H48NO7P	LPE 22:4	SCI vs Sham	0.57211	0.812371	0.113673	0.0268924	0.0111825
Negtive	11.61	528.308	868.361	904.734	level 2	C27H48NO7P	LPE 22:4	Scaffold vs Sham	0.628233	0.799314	0.113673	0.0268924	0.0111825
Negtive	11.61	528.308	868.361	904.734	level 2	C27H48NO7P	LPE 22:4	Scaffold vs SCI	0.999636	0.983927	0.113673	0.0268924	0.0111825
Negtive	11.61	528.308	868.361	904.734	level 2	C27H48NO7P	LPE 22:4	NSCs/Scaffold vs Sham	0.999816	0.917972	0.113673	0.0268924	0.0111825
Negtive	11.61	528.308	868.361	904.734	level 2	C27H48NO7P	LPE 22:4	NSCs/Scaffold vs SCI	0.149796	1.12999	0.113673	0.0268924	0.0111825
Negtive	11.61	528.308	868.361	904.734	level 2	C27H48NO7P	LPE 22:4	NSCs/Scaffold vs Scaffold	0.385336	1.14845	0.113673	0.0268924	0.0111825
Negtive	10.56	538.313	863.569	883.303	level 2	C24H48NO7P	LPC 16:1	SCI vs Sham	0.997286	1.04649	0.262841	0.0245844	0.0035805
Negtive	10.56	538.313	863.569	883.303	level 2	C24H48NO7P	LPC 16:1	Scaffold vs Sham	0.998977	0.958748	0.262841	0.0245844	0.0035805
Negtive	10.56	538.313	863.569	883.303	level 2	C24H48NO7P	LPC 16:1	Scaffold vs SCI	1	0.916155	0.262841	0.0245844	0.0035805
Negtive	10.56	538.313	863.569	883.303	level 2	C24H48NO7P	LPC 16:1	NSCs/Scaffold vs Sham	0.315544	1.16897	0.262841	0.0245844	0.0035805
Negtive	10.56	538.313	863.569	883.303	level 2	C24H48NO7P	LPC 16:1	NSCs/Scaffold vs SCI	0.899145	1.11704	0.262841	0.0245844	0.0035805
Negtive	10.56	538.313	863.569	883.303	level 2	C24H48NO7P	LPC 16:1	NSCs/Scaffold vs Scaffold	0.94029	1.21927	0.262841	0.0245844	0.0035805
Negtive	11.36	540.331	892.595	911.309	level 2	C24H50NO7P	LPC 16:0	SCI vs Sham	0.00948963	1.27553	1.00915	0.0122818	0.00434776
Negtive	11.36	540.331	892.595	911.309	level 2	C24H50NO7P	LPC 16:0	Scaffold vs Sham	0.0648468	1.10757	1.00915	0.0122818	0.00434776
Negtive	11.36	540.331	892.595	911.309	level 2	C24H50NO7P	LPC 16:0	NSCs/Scaffold vs Sham	0.000198309	1.41526	1.00915	0.0122818	0.00434776
Negtive	11.36	540.331	892.595	911.309	level 2	C24H50NO7P	LPC 16:0	Scaffold vs SCI	0.920415	0.868324	1.00915	0.0122818	0.00434776
Negtive	11.36	540.331	892.595	911.309	level 2	C24H50NO7P	LPC 16:0	NSCs/Scaffold vs SCI	0.431065	1.10955	1.00915	0.0122818	0.00434776
Negtive	11.36	540.331	892.595	911.309	level 2	C24H50NO7P	LPC 16:0	NSCs/Scaffold vs Scaffold	0.185701	1.27781	1.00915	0.0122818	0.00434776
Negtive	11.11	552.332	785.398	875.537	level 2	C25H50NO7P	LPC 17:1	SCI vs Sham	0.882512	0.963376	0.204088	0.0143517	0.00764782
Negtive	11.11	552.332	785.398	875.537	level 2	C25H50NO7P	LPC 17:1	Scaffold vs Sham	0.028036	0.775574	0.204088	0.0143517	0.00764782
Negtive	11.11	552.332	785.398	875.537	level 2	C25H50NO7P	LPC 17:1	NSCs/Scaffold vs Sham	0.993732	1.01677	0.204088	0.0143517	0.00764782
Negtive	11.11	552.332	785.398	875.537	level 2	C25H50NO7P	LPC 17:1	Scaffold vs SCI	0.114704	0.805059	0.204088	0.0143517	0.00764782
Negtive	11.11	552.332	785.398	875.537	level 2	C25H50NO7P	LPC 17:1	NSCs/Scaffold vs SCI	0.749929	1.05543	0.204088	0.0143517	0.00764782
Negtive	11.11	552.332	785.398	875.537	level 2	C25H50NO7P	LPC 17:1	NSCs/Scaffold vs Scaffold	0.0151485	1.31099	0.204088	0.0143517	0.00764782
Negtive	11.74	554.346	894.83	902.008	level 2	C25H52NO7P	LPC 17:0	SCI vs Sham	0.000343326	1.89512	1.24434	0.0424226	0.013203
Negtive	11.74	554.346	894.83	902.008	level 2	C25H52NO7P	LPC 17:0	Scaffold vs Sham	0.00271118	1.51603	1.24434	0.0424226	0.013203
Negtive	11.74	554.346	894.83	902.008	level 2	C25H52NO7P	LPC 17:0	NSCs/Scaffold vs Sham	3.52052e-07	2.48096	1.24434	0.0424226	0.013203
Negtive	11.74	554.346	894.83	902.008	level 2	C25H52NO7P	LPC 17:0	Scaffold vs SCI	0.957922	0.799967	1.24434	0.0424226	0.013203
Negtive	11.74	554.346	894.83	902.008	level 2	C25H52NO7P	LPC 17:0	NSCs/Scaffold vs SCI	0.0660203	1.30913	1.24434	0.0424226	0.013203
Negtive	11.74	554.346	894.83	902.008	level 2	C25H52NO7P	LPC 17:0	NSCs/Scaffold vs Scaffold	0.0297664	1.63648	1.24434	0.0424226	0.013203
Negtive	17.92	555.269	724.192	841.393	level 2	C28H45O9P	LPG 22:6	SCI vs Sham	0.184458	1.19283	0.432215	0.0273884	0.00564894
Negtive	17.92	555.269	724.192	841.393	level 2	C28H45O9P	LPG 22:6	Scaffold vs Sham	0.854495	0.836368	0.432215	0.0273884	0.00564894
Negtive	17.92	555.269	724.192	841.393	level 2	C28H45O9P	LPG 22:6	Scaffold vs SCI	0.281629	0.701163	0.432215	0.0273884	0.00564894
Negtive	17.92	555.269	724.192	841.393	level 2	C28H45O9P	LPG 22:6	NSCs/Scaffold vs Sham	0.0791341	1.28446	0.432215	0.0273884	0.00564894
Negtive	17.92	555.269	724.192	841.393	level 2	C28H45O9P	LPG 22:6	NSCs/Scaffold vs SCI	0.963063	1.07681	0.432215	0.0273884	0.00564894
Negtive	17.92	555.269	724.192	841.393	level 2	C28H45O9P	LPG 22:6	NSCs/Scaffold vs Scaffold	0.167098	1.53575	0.432215	0.0273884	0.00564894
Negtive	10.76	564.33	857.854	913.219	level 2	C26H50NO7P	LPC 18:2	SCI vs Sham	6.06428e-06	1.58388	0.988081	0.022735	0.00548144
Negtive	10.76	564.33	857.854	913.219	level 2	C26H50NO7P	LPC 18:2	Scaffold vs Sham	0.00266685	1.33034	0.988081	0.022735	0.00548144
Negtive	10.76	564.33	857.854	913.219	level 2	C26H50NO7P	LPC 18:2	NSCs/Scaffold vs Sham	2.36779e-06	1.65525	0.988081	0.022735	0.00548144
Negtive	10.76	564.33	857.854	913.219	level 2	C26H50NO7P	LPC 18:2	Scaffold vs SCI	0.267687	0.839924	0.988081	0.022735	0.00548144
Negtive	10.76	564.33	857.854	913.219	level 2	C26H50NO7P	LPC 18:2	NSCs/Scaffold vs SCI	0.960235	1.04506	0.988081	0.022735	0.00548144
Negtive	10.76	564.33	857.854	913.219	level 2	C26H50NO7P	LPC 18:2	NSCs/Scaffold vs Scaffold	0.12518	1.24423	0.988081	0.022735	0.00548144
Negtive	10.95	564.33	871.926	893.013	level 2	C26H50NO7P	LPC 18:2	SCI vs Sham	1.5386e-05	2.24845	1.29727	0.0362065	0.00543537
Negtive	10.95	564.33	871.926	893.013	level 2	C26H50NO7P	LPC 18:2	Scaffold vs Sham	7.02958e-05	1.97429	1.29727	0.0362065	0.00543537
Negtive	10.95	564.33	871.926	893.013	level 2	C26H50NO7P	LPC 18:2	Scaffold vs SCI	0.711391	0.878066	1.29727	0.0362065	0.00543537
Negtive	10.95	564.33	871.926	893.013	level 2	C26H50NO7P	LPC 18:2	NSCs/Scaffold vs Sham	1.70649e-08	2.77478	1.29727	0.0362065	0.00543537
Negtive	10.95	564.33	871.926	893.013	level 2	C26H50NO7P	LPC 18:2	NSCs/Scaffold vs SCI	0.00876902	1.23409	1.29727	0.0362065	0.00543537
Negtive	10.95	564.33	871.926	893.013	level 2	C26H50NO7P	LPC 18:2	NSCs/Scaffold vs Scaffold	0.00645268	1.40546	1.29727	0.0362065	0.00543537
Negtive	1.01	565.049	921.767	947.821	level 2	C15H24N2O17P2	Uridine 5'-diphospho-D-glucose	SCI vs Sham	0.00967776	0.699903	0.856596	0.0314178	0.00417662
Negtive	1.01	565.049	921.767	947.821	level 2	C15H24N2O17P2	Uridine 5'-diphospho-D-glucose	Scaffold vs Sham	5.57743e-06	0.481746	0.856596	0.0314178	0.00417662
Negtive	1.01	565.049	921.767	947.821	level 2	C15H24N2O17P2	Uridine 5'-diphospho-D-glucose	Scaffold vs SCI	0.00386615	0.688304	0.856596	0.0314178	0.00417662
Negtive	1.01	565.049	921.767	947.821	level 2	C15H24N2O17P2	Uridine 5'-diphospho-D-glucose	NSCs/Scaffold vs Sham	5.54759e-05	0.583421	0.856596	0.0314178	0.00417662
Negtive	1.01	565.049	921.767	947.821	level 2	C15H24N2O17P2	Uridine 5'-diphospho-D-glucose	NSCs/Scaffold vs SCI	0.0385382	0.833574	0.856596	0.0314178	0.00417662
Negtive	1.01	565.049	921.767	947.821	level 2	C15H24N2O17P2	Uridine 5'-diphospho-D-glucose	NSCs/Scaffold vs Scaffold	0.247147	1.21106	0.856596	0.0314178	0.00417662
Negtive	11.48	566.345	895.188	886.291	level 2	C26H52NO7P	LPC 18:1	SCI vs Sham	3.74215e-05	0.641407	0.941186	0.0196216	0.00738488
Negtive	11.48	566.345	895.188	886.291	level 2	C26H52NO7P	LPC 18:1	Scaffold vs Sham	9.23325e-06	0.561351	0.941186	0.0196216	0.00738488
Negtive	11.48	566.345	895.188	886.291	level 2	C26H52NO7P	LPC 18:1	NSCs/Scaffold vs Sham	2.3765e-05	0.598483	0.941186	0.0196216	0.00738488
Negtive	11.48	566.345	895.188	886.291	level 2	C26H52NO7P	LPC 18:1	Scaffold vs SCI	0.855538	0.875187	0.941186	0.0196216	0.00738488
Negtive	11.48	566.345	895.188	886.291	level 2	C26H52NO7P	LPC 18:1	NSCs/Scaffold vs SCI	0.990339	0.933079	0.941186	0.0196216	0.00738488
Negtive	11.48	566.345	895.188	886.291	level 2	C26H52NO7P	LPC 18:1	NSCs/Scaffold vs Scaffold	0.960133	1.06615	0.941186	0.0196216	0.00738488
Negtive	12.6	568.363	881.947	892.099	level 1	C26H54NO7P	LPC 18:0	SCI vs Sham	0.127187	1.77134	1.20219	0.035753	0.00344359
Negtive	12.6	568.363	881.947	892.099	level 1	C26H54NO7P	LPC 18:0	Scaffold vs Sham	0.00953174	1.60481	1.20219	0.035753	0.00344359
Negtive	12.6	568.363	881.947	892.099	level 1	C26H54NO7P	LPC 18:0	Scaffold vs SCI	0.981759	0.905986	1.20219	0.035753	0.00344359
Negtive	12.6	568.363	881.947	892.099	level 1	C26H54NO7P	LPC 18:0	NSCs/Scaffold vs Sham	0.00037969	2.53919	1.20219	0.035753	0.00344359
Negtive	12.6	568.363	881.947	892.099	level 1	C26H54NO7P	LPC 18:0	NSCs/Scaffold vs SCI	0.165276	1.43348	1.20219	0.035753	0.00344359
Negtive	12.6	568.363	881.947	892.099	level 1	C26H54NO7P	LPC 18:0	NSCs/Scaffold vs Scaffold	0.0441856	1.58224	1.20219	0.035753	0.00344359
Negtive	12.24	580.364	821.597	853.403	level 2	C27H54NO7P	LPC 19:1	SCI vs Sham	0.110556	0.910406	0.230442	0.0158523	0.00411825
Negtive	12.24	580.364	821.597	853.403	level 2	C27H54NO7P	LPC 19:1	Scaffold vs Sham	0.0618057	0.75634	0.230442	0.0158523	0.00411825
Negtive	12.24	580.364	821.597	853.403	level 2	C27H54NO7P	LPC 19:1	Scaffold vs SCI	0.471519	0.830773	0.230442	0.0158523	0.00411825
Negtive	12.24	580.364	821.597	853.403	level 2	C27H54NO7P	LPC 19:1	NSCs/Scaffold vs Sham	0.579223	0.977785	0.230442	0.0158523	0.00411825
Negtive	12.24	580.364	821.597	853.403	level 2	C27H54NO7P	LPC 19:1	NSCs/Scaffold vs SCI	0.25032	1.07401	0.230442	0.0158523	0.00411825
Negtive	12.24	580.364	821.597	853.403	level 2	C27H54NO7P	LPC 19:1	NSCs/Scaffold vs Scaffold	0.109483	1.29278	0.230442	0.0158523	0.00411825
Negtive	10.77	583.256	825.905	867.17	level 2	C33H34N4O6	Biliverdin	SCI vs Sham	0.00858451	3.53449	1.23745	0.104691	0.0111499
Negtive	10.77	583.256	825.905	867.17	level 2	C33H34N4O6	Biliverdin	Scaffold vs Sham	0.0183165	3.14421	1.23745	0.104691	0.0111499
Negtive	10.77	583.256	825.905	867.17	level 2	C33H34N4O6	Biliverdin	Scaffold vs SCI	0.727199	0.889581	1.23745	0.104691	0.0111499
Negtive	10.77	583.256	825.905	867.17	level 2	C33H34N4O6	Biliverdin	NSCs/Scaffold vs Sham	9.67359e-06	5.7225	1.23745	0.104691	0.0111499
Negtive	10.77	583.256	825.905	867.17	level 2	C33H34N4O6	Biliverdin	NSCs/Scaffold vs SCI	0.00904405	1.61905	1.23745	0.104691	0.0111499
Negtive	10.77	583.256	825.905	867.17	level 2	C33H34N4O6	Biliverdin	NSCs/Scaffold vs Scaffold	0.00858451	1.82001	1.23745	0.104691	0.0111499
Negtive	2.24	588.075	932.29	902.707	level 2	C16H25N5O15P2	Guanosine 5'-diphospho-beta-L-fucose	SCI vs Sham	6.63048e-06	0.508576	1.29124	0.0638409	0.00618959
Negtive	2.24	588.075	932.29	902.707	level 2	C16H25N5O15P2	Guanosine 5'-diphospho-beta-L-fucose	Scaffold vs Sham	8.38066e-06	0.582327	1.29124	0.0638409	0.00618959
Negtive	2.24	588.075	932.29	902.707	level 2	C16H25N5O15P2	Guanosine 5'-diphospho-beta-L-fucose	NSCs/Scaffold vs Sham	1.55426e-07	0.461745	1.29124	0.0638409	0.00618959
Negtive	2.24	588.075	932.29	902.707	level 2	C16H25N5O15P2	Guanosine 5'-diphospho-beta-L-fucose	Scaffold vs SCI	0.994392	1.14501	1.29124	0.0638409	0.00618959
Negtive	2.24	588.075	932.29	902.707	level 2	C16H25N5O15P2	Guanosine 5'-diphospho-beta-L-fucose	NSCs/Scaffold vs SCI	0.441687	0.907917	1.29124	0.0638409	0.00618959
Negtive	2.24	588.075	932.29	902.707	level 2	C16H25N5O15P2	Guanosine 5'-diphospho-beta-L-fucose	NSCs/Scaffold vs Scaffold	0.639508	0.79293	1.29124	0.0638409	0.00618959
Negtive	10.81	588.329	801.461	862.611	level 2	C28H50NO7P	LPC 20:4	SCI vs Sham	0.326974	0.839233	0.50343	0.0170482	0.00917726
Negtive	10.81	588.329	801.461	862.611	level 2	C28H50NO7P	LPC 20:4	Scaffold vs Sham	0.00108727	0.695687	0.50343	0.0170482	0.00917726
Negtive	10.81	588.329	801.461	862.611	level 2	C28H50NO7P	LPC 20:4	Scaffold vs SCI	0.00284576	0.828957	0.50343	0.0170482	0.00917726
Negtive	10.81	588.329	801.461	862.611	level 2	C28H50NO7P	LPC 20:4	NSCs/Scaffold vs Sham	0.636461	0.877409	0.50343	0.0170482	0.00917726
Negtive	10.81	588.329	801.461	862.611	level 2	C28H50NO7P	LPC 20:4	NSCs/Scaffold vs SCI	1	1.04549	0.50343	0.0170482	0.00917726
Negtive	10.81	588.329	801.461	862.611	level 2	C28H50NO7P	LPC 20:4	NSCs/Scaffold vs Scaffold	0.195822	1.26121	0.50343	0.0170482	0.00917726
Negtive	11.38	590.344	856.363	886.117	level 2	C28H52NO7P	LPC 20:3	SCI vs Sham	0.0166634	1.28241	0.655708	0.0229693	0.0118894
Negtive	11.38	590.344	856.363	886.117	level 2	C28H52NO7P	LPC 20:3	Scaffold vs Sham	0.171455	1.10112	0.655708	0.0229693	0.0118894
Negtive	11.38	590.344	856.363	886.117	level 2	C28H52NO7P	LPC 20:3	NSCs/Scaffold vs Sham	0.0495981	1.22639	0.655708	0.0229693	0.0118894
Negtive	11.38	590.344	856.363	886.117	level 2	C28H52NO7P	LPC 20:3	Scaffold vs SCI	0.799127	0.858631	0.655708	0.0229693	0.0118894
Negtive	11.38	590.344	856.363	886.117	level 2	C28H52NO7P	LPC 20:3	NSCs/Scaffold vs SCI	0.979637	0.956317	0.655708	0.0229693	0.0118894
Negtive	11.38	590.344	856.363	886.117	level 2	C28H52NO7P	LPC 20:3	NSCs/Scaffold vs Scaffold	0.953333	1.11377	0.655708	0.0229693	0.0118894
Negtive	11.8	592.362	822.269	891.922	level 2	C28H54NO7P	LPC 20:2	SCI vs Sham	0.334648	1.09995	0.522955	0.0196349	0.0171234
Negtive	11.8	592.362	822.269	891.922	level 2	C28H54NO7P	LPC 20:2	Scaffold vs Sham	0.992797	0.964999	0.522955	0.0196349	0.0171234
Negtive	11.8	592.362	822.269	891.922	level 2	C28H54NO7P	LPC 20:2	Scaffold vs SCI	0.719804	0.877315	0.522955	0.0196349	0.0171234
Negtive	11.8	592.362	822.269	891.922	level 2	C28H54NO7P	LPC 20:2	NSCs/Scaffold vs Sham	0.846692	1.13145	0.522955	0.0196349	0.0171234
Negtive	11.8	592.362	822.269	891.922	level 2	C28H54NO7P	LPC 20:2	NSCs/Scaffold vs SCI	0.999926	1.02864	0.522955	0.0196349	0.0171234
Negtive	11.8	592.362	822.269	891.922	level 2	C28H54NO7P	LPC 20:2	NSCs/Scaffold vs Scaffold	0.986586	1.17249	0.522955	0.0196349	0.0171234
Negtive	12.61	594.376	855.633	878.999	level 2	C28H56NO7P	LPC 20:1	SCI vs Sham	0.00183918	0.681613	1.06127	0.0232851	0.00610469
Negtive	12.61	594.376	855.633	878.999	level 2	C28H56NO7P	LPC 20:1	Scaffold vs Sham	0.00735252	0.613982	1.06127	0.0232851	0.00610469
Negtive	12.61	594.376	855.633	878.999	level 2	C28H56NO7P	LPC 20:1	Scaffold vs SCI	0.999992	0.900778	1.06127	0.0232851	0.00610469
Negtive	12.61	594.376	855.633	878.999	level 2	C28H56NO7P	LPC 20:1	NSCs/Scaffold vs Sham	1.46591e-05	0.643335	1.06127	0.0232851	0.00610469
Negtive	12.61	594.376	855.633	878.999	level 2	C28H56NO7P	LPC 20:1	NSCs/Scaffold vs SCI	0.995602	0.943843	1.06127	0.0232851	0.00610469
Negtive	12.61	594.376	855.633	878.999	level 2	C28H56NO7P	LPC 20:1	NSCs/Scaffold vs Scaffold	0.999948	1.04781	1.06127	0.0232851	0.00610469
Negtive	17.92	597.301	795.075	912.136	level 2	C27H51O12P	LPI 18:1	SCI vs Sham	0.675552	0.762806	0.389812	0.0366076	0.0110112
Negtive	17.92	597.301	795.075	912.136	level 2	C27H51O12P	LPI 18:1	Scaffold vs Sham	0.999012	0.984741	0.389812	0.0366076	0.0110112
Negtive	17.92	597.301	795.075	912.136	level 2	C27H51O12P	LPI 18:1	Scaffold vs SCI	0.992194	1.29095	0.389812	0.0366076	0.0110112
Negtive	17.92	597.301	795.075	912.136	level 2	C27H51O12P	LPI 18:1	NSCs/Scaffold vs Sham	0.910309	0.993658	0.389812	0.0366076	0.0110112
Negtive	17.92	597.301	795.075	912.136	level 2	C27H51O12P	LPI 18:1	NSCs/Scaffold vs SCI	0.00591602	1.30264	0.389812	0.0366076	0.0110112
Negtive	17.92	597.301	795.075	912.136	level 2	C27H51O12P	LPI 18:1	NSCs/Scaffold vs Scaffold	0.8416	1.00906	0.389812	0.0366076	0.0110112
Negtive	17.92	599.316	788.259	925.869	level 2	C27H53O12P	LPI 18:0	SCI vs Sham	0.781914	1.0714	0.903722	0.0766463	0.0252253
Negtive	17.92	599.316	788.259	925.869	level 2	C27H53O12P	LPI 18:0	Scaffold vs Sham	0.587133	1.21014	0.903722	0.0766463	0.0252253
Negtive	17.92	599.316	788.259	925.869	level 2	C27H53O12P	LPI 18:0	Scaffold vs SCI	0.647897	1.1295	0.903722	0.0766463	0.0252253
Negtive	17.92	599.316	788.259	925.869	level 2	C27H53O12P	LPI 18:0	NSCs/Scaffold vs Sham	0.023023	1.72988	0.903722	0.0766463	0.0252253
Negtive	17.92	599.316	788.259	925.869	level 2	C27H53O12P	LPI 18:0	NSCs/Scaffold vs SCI	0.023023	1.6146	0.903722	0.0766463	0.0252253
Negtive	17.92	599.316	788.259	925.869	level 2	C27H53O12P	LPI 18:0	NSCs/Scaffold vs Scaffold	0.0901192	1.42948	0.903722	0.0766463	0.0252253
Negtive	1.55	604.067	861.701	958.211	level 2	C16H25N5O16P2	Guanosine 5'-diphosphate-D-mannose	SCI vs Sham	0.000865152	0.610627	1.07466	0.0311858	0.00828577
Negtive	1.55	604.067	861.701	958.211	level 2	C16H25N5O16P2	Guanosine 5'-diphosphate-D-mannose	Scaffold vs Sham	8.68705e-07	0.465588	1.07466	0.0311858	0.00828577
Negtive	1.55	604.067	861.701	958.211	level 2	C16H25N5O16P2	Guanosine 5'-diphosphate-D-mannose	Scaffold vs SCI	0.00662311	0.762475	1.07466	0.0311858	0.00828577
Negtive	1.55	604.067	861.701	958.211	level 2	C16H25N5O16P2	Guanosine 5'-diphosphate-D-mannose	NSCs/Scaffold vs Sham	1.87185e-06	0.53868	1.07466	0.0311858	0.00828577
Negtive	1.55	604.067	861.701	958.211	level 2	C16H25N5O16P2	Guanosine 5'-diphosphate-D-mannose	NSCs/Scaffold vs SCI	0.0251908	0.882174	1.07466	0.0311858	0.00828577
Negtive	1.55	604.067	861.701	958.211	level 2	C16H25N5O16P2	Guanosine 5'-diphosphate-D-mannose	NSCs/Scaffold vs Scaffold	0.492226	1.15699	1.07466	0.0311858	0.00828577
Negtive	1.02	606.075	911.867	957.906	level 2	C17H27N3O17P2	Uridine 5'-diphospho-N-acetylglucosamine	SCI vs Sham	0.000757229	0.713781	0.844522	0.0262624	0.00213725
Negtive	1.02	606.075	911.867	957.906	level 2	C17H27N3O17P2	Uridine 5'-diphospho-N-acetylglucosamine	Scaffold vs Sham	0.00035208	0.63281	0.844522	0.0262624	0.00213725
Negtive	1.02	606.075	911.867	957.906	level 2	C17H27N3O17P2	Uridine 5'-diphospho-N-acetylglucosamine	Scaffold vs SCI	0.628628	0.88656	0.844522	0.0262624	0.00213725
Negtive	1.02	606.075	911.867	957.906	level 2	C17H27N3O17P2	Uridine 5'-diphospho-N-acetylglucosamine	NSCs/Scaffold vs Sham	0.000204822	0.645365	0.844522	0.0262624	0.00213725
Negtive	1.02	606.075	911.867	957.906	level 2	C17H27N3O17P2	Uridine 5'-diphospho-N-acetylglucosamine	NSCs/Scaffold vs SCI	0.511647	0.904151	0.844522	0.0262624	0.00213725
Negtive	1.02	606.075	911.867	957.906	level 2	C17H27N3O17P2	Uridine 5'-diphospho-N-acetylglucosamine	NSCs/Scaffold vs Scaffold	0.777739	1.01984	0.844522	0.0262624	0.00213725
Negtive	3.98	611.141	921.123	968.757	level 2	C20H32N6O12S2	Glutathione (oxidized form)	SCI vs Sham	0.839128	1.14116	1.54397	0.0245336	0.121412
Negtive	3.98	611.141	921.123	968.757	level 2	C20H32N6O12S2	Glutathione (oxidized form)	Scaffold vs Sham	0.720796	0.810364	1.54397	0.0245336	0.121412
Negtive	3.98	611.141	921.123	968.757	level 2	C20H32N6O12S2	Glutathione (oxidized form)	NSCs/Scaffold vs Sham	0.845824	1.16165	1.54397	0.0245336	0.121412
Negtive	3.98	611.141	921.123	968.757	level 2	C20H32N6O12S2	Glutathione (oxidized form)	Scaffold vs SCI	0.255516	0.710122	1.54397	0.0245336	0.121412
Negtive	3.98	611.141	921.123	968.757	level 2	C20H32N6O12S2	Glutathione (oxidized form)	NSCs/Scaffold vs SCI	1	1.01796	1.54397	0.0245336	0.121412
Negtive	3.98	611.141	921.123	968.757	level 2	C20H32N6O12S2	Glutathione (oxidized form)	NSCs/Scaffold vs Scaffold	0.271941	1.4335	1.54397	0.0245336	0.121412
Negtive	10.79	612.329	693.433	798.077	level 2	C30H50NO7P	LPC 22:6	SCI vs Sham	0.787653	0.861041	0.213219	0.0289122	0.00968623
Negtive	10.79	612.329	693.433	798.077	level 2	C30H50NO7P	LPC 22:6	Scaffold vs Sham	0.482399	0.742292	0.213219	0.0289122	0.00968623
Negtive	10.79	612.329	693.433	798.077	level 2	C30H50NO7P	LPC 22:6	Scaffold vs SCI	0.800252	0.862087	0.213219	0.0289122	0.00968623
Negtive	10.79	612.329	693.433	798.077	level 2	C30H50NO7P	LPC 22:6	NSCs/Scaffold vs Sham	0.883807	0.849838	0.213219	0.0289122	0.00968623
Negtive	10.79	612.329	693.433	798.077	level 2	C30H50NO7P	LPC 22:6	NSCs/Scaffold vs SCI	1	0.986989	0.213219	0.0289122	0.00968623
Negtive	10.79	612.329	693.433	798.077	level 2	C30H50NO7P	LPC 22:6	NSCs/Scaffold vs Scaffold	0.865518	1.14488	0.213219	0.0289122	0.00968623
Negtive	11.22	614.342	789.506	855.272	level 2	C30H52NO7P	LPC 22:5	SCI vs Sham	6.36122e-08	1.85278	1.36843	0.0454055	0.00866743
Negtive	11.22	614.342	789.506	855.272	level 2	C30H52NO7P	LPC 22:5	Scaffold vs Sham	5.5426e-07	1.65147	1.36843	0.0454055	0.00866743
Negtive	11.22	614.342	789.506	855.272	level 2	C30H52NO7P	LPC 22:5	NSCs/Scaffold vs Sham	2.03948e-12	2.58422	1.36843	0.0454055	0.00866743
Negtive	11.22	614.342	789.506	855.272	level 2	C30H52NO7P	LPC 22:5	Scaffold vs SCI	0.982221	0.891345	1.36843	0.0454055	0.00866743
Negtive	11.22	614.342	789.506	855.272	level 2	C30H52NO7P	LPC 22:5	NSCs/Scaffold vs SCI	0.000467594	1.39478	1.36843	0.0454055	0.00866743
Negtive	11.22	614.342	789.506	855.272	level 2	C30H52NO7P	LPC 22:5	NSCs/Scaffold vs Scaffold	0.00033504	1.5648	1.36843	0.0454055	0.00866743
Negtive	11.83	616.357	748.385	831.143	level 2	C30H54NO7P	LPC 22:4	SCI vs Sham	0.00433212	1.46315	0.86197	0.0289797	0.00432855
Negtive	11.83	616.357	748.385	831.143	level 2	C30H54NO7P	LPC 22:4	Scaffold vs Sham	0.621802	1.19901	0.86197	0.0289797	0.00432855
Negtive	11.83	616.357	748.385	831.143	level 2	C30H54NO7P	LPC 22:4	Scaffold vs SCI	0.874698	0.819472	0.86197	0.0289797	0.00432855
Negtive	11.83	616.357	748.385	831.143	level 2	C30H54NO7P	LPC 22:4	NSCs/Scaffold vs Sham	0.00200094	1.6869	0.86197	0.0289797	0.00432855
Negtive	11.83	616.357	748.385	831.143	level 2	C30H54NO7P	LPC 22:4	NSCs/Scaffold vs SCI	0.756091	1.15293	0.86197	0.0289797	0.00432855
Negtive	11.83	616.357	748.385	831.143	level 2	C30H54NO7P	LPC 22:4	NSCs/Scaffold vs Scaffold	0.376042	1.40691	0.86197	0.0289797	0.00432855
Negtive	12.89	619.287	846.133	911.508	level 2	C29H49O12P	LPI 20:4	SCI vs Sham	0.171088	0.775003	0.910949	0.0213304	0.0182707
Negtive	12.89	619.287	846.133	911.508	level 2	C29H49O12P	LPI 20:4	Scaffold vs Sham	0.036801	0.634774	0.910949	0.0213304	0.0182707
Negtive	12.89	619.287	846.133	911.508	level 2	C29H49O12P	LPI 20:4	Scaffold vs SCI	0.508586	0.819061	0.910949	0.0213304	0.0182707
Negtive	12.89	619.287	846.133	911.508	level 2	C29H49O12P	LPI 20:4	NSCs/Scaffold vs Sham	0.255355	0.820156	0.910949	0.0213304	0.0182707
Negtive	12.89	619.287	846.133	911.508	level 2	C29H49O12P	LPI 20:4	NSCs/Scaffold vs SCI	0.997314	1.05826	0.910949	0.0213304	0.0182707
Negtive	12.89	619.287	846.133	911.508	level 2	C29H49O12P	LPI 20:4	NSCs/Scaffold vs Scaffold	0.988458	1.29204	0.910949	0.0213304	0.0182707
Negtive	12.79	643.284	804.552	882.442	level 2	C31H49O12P	LPI 22:6	SCI vs Sham	0.852402	0.801819	0.457577	0.0383315	0.0237857
Negtive	12.79	643.284	804.552	882.442	level 2	C31H49O12P	LPI 22:6	Scaffold vs Sham	0.118322	0.692704	0.457577	0.0383315	0.0237857
Negtive	12.79	643.284	804.552	882.442	level 2	C31H49O12P	LPI 22:6	NSCs/Scaffold vs Sham	0.703801	0.824741	0.457577	0.0383315	0.0237857
Negtive	12.79	643.284	804.552	882.442	level 2	C31H49O12P	LPI 22:6	Scaffold vs SCI	0.402741	0.863916	0.457577	0.0383315	0.0237857
Negtive	12.79	643.284	804.552	882.442	level 2	C31H49O12P	LPI 22:6	NSCs/Scaffold vs SCI	0.989942	1.02859	0.457577	0.0383315	0.0237857
Negtive	12.79	643.284	804.552	882.442	level 2	C31H49O12P	LPI 22:6	NSCs/Scaffold vs Scaffold	0.596826	1.19061	0.457577	0.0383315	0.0237857
Negtive	3.74	664.12	869.824	721.562	level 3	C21H29N7O14P2	NADH	SCI vs Sham	0.000893681	0.508388	1.21464	0.12665	0.00775458
Negtive	3.74	664.12	869.824	721.562	level 3	C21H29N7O14P2	NADH	Scaffold vs Sham	2.66798e-05	0.331948	1.21464	0.12665	0.00775458
Negtive	3.74	664.12	869.824	721.562	level 3	C21H29N7O14P2	NADH	Scaffold vs SCI	0.108472	0.652943	1.21464	0.12665	0.00775458
Negtive	3.74	664.12	869.824	721.562	level 3	C21H29N7O14P2	NADH	NSCs/Scaffold vs Sham	0.000208578	0.45239	1.21464	0.12665	0.00775458
Negtive	3.74	664.12	869.824	721.562	level 3	C21H29N7O14P2	NADH	NSCs/Scaffold vs SCI	0.445165	0.889852	1.21464	0.12665	0.00775458
Negtive	3.74	664.12	869.824	721.562	level 3	C21H29N7O14P2	NADH	NSCs/Scaffold vs Scaffold	0.344134	1.36283	1.21464	0.12665	0.00775458
Negtive	4.21	686.142	847.506	951.186	level 2	C21H35N7O13P2S	3'-Dephosphocoenzyme A	SCI vs Sham	0.000272882	0.508847	0.91824	0.0492276	0.00656093
Negtive	4.21	686.142	847.506	951.186	level 2	C21H35N7O13P2S	3'-Dephosphocoenzyme A	Scaffold vs Sham	0.0266614	0.453147	0.91824	0.0492276	0.00656093
Negtive	4.21	686.142	847.506	951.186	level 2	C21H35N7O13P2S	3'-Dephosphocoenzyme A	Scaffold vs SCI	0.894173	0.890538	0.91824	0.0492276	0.00656093
Negtive	4.21	686.142	847.506	951.186	level 2	C21H35N7O13P2S	3'-Dephosphocoenzyme A	NSCs/Scaffold vs Sham	1.2935e-09	0.37498	0.91824	0.0492276	0.00656093
Negtive	4.21	686.142	847.506	951.186	level 2	C21H35N7O13P2S	3'-Dephosphocoenzyme A	NSCs/Scaffold vs SCI	0.489356	0.736921	0.91824	0.0492276	0.00656093
Negtive	4.21	686.142	847.506	951.186	level 2	C21H35N7O13P2S	3'-Dephosphocoenzyme A	NSCs/Scaffold vs Scaffold	0.999934	0.827501	0.91824	0.0492276	0.00656093
Negtive	17.95	700.53	612.762	878.514	level 2	C39H76NO7P	PE 34:2e	SCI vs Sham	0.588308	1.00318	0.591747	0.0121965	0.00987563
Negtive	17.95	700.53	612.762	878.514	level 2	C39H76NO7P	PE 34:2e	Scaffold vs Sham	0.0344088	0.905118	0.591747	0.0121965	0.00987563
Negtive	17.95	700.53	612.762	878.514	level 2	C39H76NO7P	PE 34:2e	NSCs/Scaffold vs Sham	0.999782	1.02511	0.591747	0.0121965	0.00987563
Negtive	17.95	700.53	612.762	878.514	level 2	C39H76NO7P	PE 34:2e	Scaffold vs SCI	0.33417	0.90225	0.591747	0.0121965	0.00987563
Negtive	17.95	700.53	612.762	878.514	level 2	C39H76NO7P	PE 34:2e	NSCs/Scaffold vs SCI	0.641495	1.02187	0.591747	0.0121965	0.00987563
Negtive	17.95	700.53	612.762	878.514	level 2	C39H76NO7P	PE 34:2e	NSCs/Scaffold vs Scaffold	0.041578	1.13257	0.591747	0.0121965	0.00987563
Negtive	17.95	726.544	841.447	915.462	level 2	C41H78NO7P	PE 36:3e	SCI vs Sham	0.581094	1.05318	0.366515	0.00817639	0.0113782
Negtive	17.95	726.544	841.447	915.462	level 2	C41H78NO7P	PE 36:3e	Scaffold vs Sham	0.146531	1.02407	0.366515	0.00817639	0.0113782
Negtive	17.95	726.544	841.447	915.462	level 2	C41H78NO7P	PE 36:3e	Scaffold vs SCI	0.254757	0.972362	0.366515	0.00817639	0.0113782
Negtive	17.95	726.544	841.447	915.462	level 2	C41H78NO7P	PE 36:3e	NSCs/Scaffold vs Sham	0.254757	1.12994	0.366515	0.00817639	0.0113782
Negtive	17.95	726.544	841.447	915.462	level 2	C41H78NO7P	PE 36:3e	NSCs/Scaffold vs SCI	0.146531	1.07288	0.366515	0.00817639	0.0113782
Negtive	17.95	726.544	841.447	915.462	level 2	C41H78NO7P	PE 36:3e	NSCs/Scaffold vs Scaffold	0.0249452	1.10337	0.366515	0.00817639	0.0113782
Negtive	17.94	744.557	789.507	698.38	level 3	C41H80NO8P	PE 36:1	SCI vs Sham	0.921438	1.00125	0.305977	0.0223283	0.0146711
Negtive	17.94	744.557	789.507	698.38	level 3	C41H80NO8P	PE 36:1	Scaffold vs Sham	0.423634	0.848877	0.305977	0.0223283	0.0146711
Negtive	17.94	744.557	789.507	698.38	level 3	C41H80NO8P	PE 36:1	Scaffold vs SCI	0.423634	0.847818	0.305977	0.0223283	0.0146711
Negtive	17.94	744.557	789.507	698.38	level 3	C41H80NO8P	PE 36:1	NSCs/Scaffold vs Sham	0.423634	0.812405	0.305977	0.0223283	0.0146711
Negtive	17.94	744.557	789.507	698.38	level 3	C41H80NO8P	PE 36:1	NSCs/Scaffold vs SCI	0.423634	0.811391	0.305977	0.0223283	0.0146711
Negtive	17.94	744.557	789.507	698.38	level 3	C41H80NO8P	PE 36:1	NSCs/Scaffold vs Scaffold	0.921438	0.957034	0.305977	0.0223283	0.0146711
Negtive	17.94	748.526	703.478	857.027	level 2	C43H76NO7P	PE 38:6e	SCI vs Sham	0.999674	1.01189	0.915035	0.0177863	0.0236281
Negtive	17.94	748.526	703.478	857.027	level 2	C43H76NO7P	PE 38:6e	Scaffold vs Sham	0.304132	0.821777	0.915035	0.0177863	0.0236281
Negtive	17.94	748.526	703.478	857.027	level 2	C43H76NO7P	PE 38:6e	NSCs/Scaffold vs Sham	0.735904	0.913827	0.915035	0.0177863	0.0236281
Negtive	17.94	748.526	703.478	857.027	level 2	C43H76NO7P	PE 38:6e	Scaffold vs SCI	0.243916	0.812125	0.915035	0.0177863	0.0236281
Negtive	17.94	748.526	703.478	857.027	level 2	C43H76NO7P	PE 38:6e	NSCs/Scaffold vs SCI	0.662898	0.903093	0.915035	0.0177863	0.0236281
Negtive	17.94	748.526	703.478	857.027	level 2	C43H76NO7P	PE 38:6e	NSCs/Scaffold vs Scaffold	0.863335	1.11201	0.915035	0.0177863	0.0236281
Negtive	17.96	786.524	825.245	827.073	level 2	C42H78NO10P	PS 36:2	SCI vs Sham	0.970075	1.02207	0.549799	0.0161973	0.0051054
Negtive	17.96	786.524	825.245	827.073	level 2	C42H78NO10P	PS 36:2	Scaffold vs Sham	0.442928	1.04431	0.549799	0.0161973	0.0051054
Negtive	17.96	786.524	825.245	827.073	level 2	C42H78NO10P	PS 36:2	NSCs/Scaffold vs Sham	0.210951	1.14376	0.549799	0.0161973	0.0051054
Negtive	17.96	786.524	825.245	827.073	level 2	C42H78NO10P	PS 36:2	Scaffold vs SCI	0.682092	1.02175	0.549799	0.0161973	0.0051054
Negtive	17.96	786.524	825.245	827.073	level 2	C42H78NO10P	PS 36:2	NSCs/Scaffold vs SCI	0.391956	1.11906	0.549799	0.0161973	0.0051054
Negtive	17.96	786.524	825.245	827.073	level 2	C42H78NO10P	PS 36:2	NSCs/Scaffold vs Scaffold	0.973853	1.09524	0.549799	0.0161973	0.0051054
Negtive	17.95	804.578	910.201	942.122	level 2	C42H82NO8P	PC 34:1	SCI vs Sham	1	0.994376	0.47928	0.0236511	0.00936443
Negtive	17.95	804.578	910.201	942.122	level 2	C42H82NO8P	PC 34:1	Scaffold vs Sham	0.840922	0.855931	0.47928	0.0236511	0.00936443
Negtive	17.95	804.578	910.201	942.122	level 2	C42H82NO8P	PC 34:1	Scaffold vs SCI	0.811609	0.860772	0.47928	0.0236511	0.00936443
Negtive	17.95	804.578	910.201	942.122	level 2	C42H82NO8P	PC 34:1	NSCs/Scaffold vs Sham	0.172209	0.771398	0.47928	0.0236511	0.00936443
Negtive	17.95	804.578	910.201	942.122	level 2	C42H82NO8P	PC 34:1	NSCs/Scaffold vs SCI	0.0818467	0.77576	0.47928	0.0236511	0.00936443
Negtive	17.95	804.578	910.201	942.122	level 2	C42H82NO8P	PC 34:1	NSCs/Scaffold vs Scaffold	0.997736	0.901238	0.47928	0.0236511	0.00936443
Negtive	17.94	826.56	782.703	864.711	level 2	C44H80NO8P	PC 36:4	SCI vs Sham	0.999601	1.00224	1.10687	0.0395693	0.0479281
Negtive	17.94	826.56	782.703	864.711	level 2	C44H80NO8P	PC 36:4	Scaffold vs Sham	0.468181	0.794139	1.10687	0.0395693	0.0479281
Negtive	17.94	826.56	782.703	864.711	level 2	C44H80NO8P	PC 36:4	NSCs/Scaffold vs Sham	0.182479	0.737183	1.10687	0.0395693	0.0479281
Negtive	17.94	826.56	782.703	864.711	level 2	C44H80NO8P	PC 36:4	Scaffold vs SCI	0.391235	0.792364	1.10687	0.0395693	0.0479281
Negtive	17.94	826.56	782.703	864.711	level 2	C44H80NO8P	PC 36:4	NSCs/Scaffold vs SCI	0.135929	0.735536	1.10687	0.0395693	0.0479281
Negtive	17.94	826.56	782.703	864.711	level 2	C44H80NO8P	PC 36:4	NSCs/Scaffold vs Scaffold	0.946723	0.92828	1.10687	0.0395693	0.0479281
Negtive	17.94	850.561	792.55	865.621	level 2	C46H80NO8P	PC 38:6	SCI vs Sham	0.35041	1.24197	0.545664	0.0407728	0.0425433
Negtive	17.94	850.561	792.55	865.621	level 2	C46H80NO8P	PC 38:6	Scaffold vs Sham	0.990478	0.958381	0.545664	0.0407728	0.0425433
Negtive	17.94	850.561	792.55	865.621	level 2	C46H80NO8P	PC 38:6	NSCs/Scaffold vs Sham	0.99579	0.916048	0.545664	0.0407728	0.0425433
Negtive	17.94	850.561	792.55	865.621	level 2	C46H80NO8P	PC 38:6	Scaffold vs SCI	0.556903	0.771662	0.545664	0.0407728	0.0425433
Negtive	17.94	850.561	792.55	865.621	level 2	C46H80NO8P	PC 38:6	NSCs/Scaffold vs SCI	0.242819	0.737577	0.545664	0.0407728	0.0425433
Negtive	17.94	850.561	792.55	865.621	level 2	C46H80NO8P	PC 38:6	NSCs/Scaffold vs Scaffold	0.953725	0.955829	0.545664	0.0407728	0.0425433
Negtive	17.94	857.517	838.508	925.654	level 2	C45H79O13P	PI 36:4	SCI vs Sham	0.946182	1.03804	1.27433	0.0272519	0.00477039
Negtive	17.94	857.517	838.508	925.654	level 2	C45H79O13P	PI 36:4	Scaffold vs Sham	0.269435	0.801625	1.27433	0.0272519	0.00477039
Negtive	17.94	857.517	838.508	925.654	level 2	C45H79O13P	PI 36:4	Scaffold vs SCI	0.269435	0.772248	1.27433	0.0272519	0.00477039
Negtive	17.94	857.517	838.508	925.654	level 2	C45H79O13P	PI 36:4	NSCs/Scaffold vs Sham	0.269435	0.829061	1.27433	0.0272519	0.00477039
Negtive	17.94	857.517	838.508	925.654	level 2	C45H79O13P	PI 36:4	NSCs/Scaffold vs SCI	0.269435	0.798678	1.27433	0.0272519	0.00477039
Negtive	17.94	857.517	838.508	925.654	level 2	C45H79O13P	PI 36:4	NSCs/Scaffold vs Scaffold	0.946182	1.03422	1.27433	0.0272519	0.00477039
Negtive	17.92	865.499	801.386	844.458	level 2	C50H75O10P	PG 44:12	SCI vs Sham	0.554237	0.845607	0.230761	0.0289381	0.0296746
Negtive	17.92	865.499	801.386	844.458	level 2	C50H75O10P	PG 44:12	Scaffold vs Sham	0.662997	0.839919	0.230761	0.0289381	0.0296746
Negtive	17.92	865.499	801.386	844.458	level 2	C50H75O10P	PG 44:12	NSCs/Scaffold vs Sham	0.999151	1.05853	0.230761	0.0289381	0.0296746
Negtive	17.92	865.499	801.386	844.458	level 2	C50H75O10P	PG 44:12	Scaffold vs SCI	0.999548	0.993274	0.230761	0.0289381	0.0296746
Negtive	17.92	865.499	801.386	844.458	level 2	C50H75O10P	PG 44:12	NSCs/Scaffold vs SCI	0.47213	1.2518	0.230761	0.0289381	0.0296746
Negtive	17.92	865.499	801.386	844.458	level 2	C50H75O10P	PG 44:12	NSCs/Scaffold vs Scaffold	0.583981	1.26027	0.230761	0.0289381	0.0296746
Negtive	17.94	881.519	840.757	778.912	level 2	C47H79O13P	PI 38:6	SCI vs Sham	0.161185	1.27375	0.869517	0.0302474	0.0267629
Negtive	17.94	881.519	840.757	778.912	level 2	C47H79O13P	PI 38:6	Scaffold vs Sham	0.949774	0.9327	0.869517	0.0302474	0.0267629
Negtive	17.94	881.519	840.757	778.912	level 2	C47H79O13P	PI 38:6	NSCs/Scaffold vs Sham	0.756665	0.893492	0.869517	0.0302474	0.0267629
Negtive	17.94	881.519	840.757	778.912	level 2	C47H79O13P	PI 38:6	Scaffold vs SCI	0.0603272	0.732248	0.869517	0.0302474	0.0267629
Negtive	17.94	881.519	840.757	778.912	level 2	C47H79O13P	PI 38:6	NSCs/Scaffold vs SCI	0.0172513	0.701467	0.869517	0.0302474	0.0267629
Negtive	17.94	881.519	840.757	778.912	level 2	C47H79O13P	PI 38:6	NSCs/Scaffold vs Scaffold	0.97393	0.957963	0.869517	0.0302474	0.0267629

## Sheet: notes
Notes:
Metabolite identification was performed via MS-DIAL software, which employs a sophisticated spectral matching algorithm.
1.Dot Product: This is a cosine similarity score that measures the overall similarity between the experimental MS/MS spectrum and the reference library spectrum.
2.Reverse Dot Product: This is a more stringent, weighted cosine score that places greater emphasis on the presence of key fragment ions from the reference library spectrum in the experimental data.
A high reverse dot product score provides greater confidence in the identification, as it strongly penalizes matches where characteristic fragments from the reference are missing, thereby effectively reducing false positives.
